# Supplementary material for: Comparative transcriptome analysis unveiling reactive oxygen species scavenging system of Sonneratia caseolaris under salinity stress
Source: Front Plant Sci. 2022 Jul 25;13:953450. doi: 10.3389/fpls.2022.953450 (PMC9358527; doi:10.3389/fpls.2022.953450)
Supplement: Supplementary file 4 [file Table_4.XLSX]

## Sheet: Sheet1
Supplementary Dataset 1. Gene co-expression clusters of the upregulated DEGs in S. caseolaris under 3.0% NaCl stress.
Unigene_id	Clusters	nr_description	Control_vs_3.0% NaCl_fc	Control_vs_3.0% NaCl_log2fc(N30/CK)	Control_vs_3.0% NaCl_pvalue	Control_vs_3.0% NaCl_padjust	Control_vs_3.0% NaCl_significant	Control_vs_3.0% NaCl_regulate	go	KO_id	KO_name	paths	cog	cog_description	swissprot	pfam
TRINITY_DN15197_c0_g2	Cluster 1	early light-induced protein 2, chloroplastic-like [Punica granatum]	15.2214	3.92803	3.34386e-86	7.84571e-82	yes	up	GO:0009535(cellular_component:chloroplast thylakoid membrane); GO:0016021(cellular_component:integral component of membrane)				ENOG410Y0RG(S:Function unknown)	ENOG410Y0RG(early light-induced protein)	sp|P93735|ELIP1_ARATH(Early light-induced protein 1, chloroplastic OS=Arabidopsis thaliana OX=3702 GN=ELIP1 PE=1 SV=1)	PF00504(Chloroa_b-bind:Chlorophyll A-B binding protein)
TRINITY_DN6057_c0_g1	Cluster 1	DNA polymerase delta small subunit isoform X1 [Punica granatum]	4.78654	2.25898	8.57653e-67	1.00616e-62	yes	up	GO:0006271(biological_process:DNA strand elongation involved in DNA replication); GO:0003887(molecular_function:DNA-directed DNA polymerase activity); GO:0006260(biological_process:DNA replication); GO:0003677(molecular_function:DNA binding); GO:0043625(cellular_component:delta DNA polymerase complex); GO:0042575(cellular_component:DNA polymerase complex)	K02328	POLD2	map03430(Mismatch repair); map03440(Homologous recombination); map03410(Base excision repair); map03420(Nucleotide excision repair); map03030(DNA replication)	COG1311(L:Replication, recombination and repair)	COG1311(DNA-directed DNA polymerase activity)	sp|O48520|DPOD2_ARATH(DNA polymerase delta small subunit OS=Arabidopsis thaliana OX=3702 GN=POLD2 PE=2 SV=2)	PF04042(DNA_pol_E_B:DNA polymerase alpha/epsilon subunit B); PF18018(DNA_pol_D_N:DNA polymerase delta subunit OB-fold domain)
TRINITY_DN943_c0_g1	Cluster 1	hypothetical protein CRG98_023892 [Punica granatum]	7.54758	2.91601	6.03043e-61	4.7164e-57	yes	up	GO:0042546(biological_process:cell wall biogenesis); GO:0005618(cellular_component:cell wall); GO:0048046(cellular_component:apoplast); GO:0071555(biological_process:cell wall organization); GO:0016762(molecular_function:xyloglucan:xyloglucosyl transferase activity); GO:0004553(molecular_function:hydrolase activity, hydrolyzing O-glycosyl compounds); GO:0010411(biological_process:xyloglucan metab…	K08235	E2.4.1.207		COG2273(G:Carbohydrate transport and metabolism)	COG2273(hydrolase family 16)	sp|Q38911|XTH15_ARATH(Xyloglucan endotransglucosylase/hydrolase protein 15 OS=Arabidopsis thaliana OX=3702 GN=XTH15 PE=1 SV=1)	PF06955(XET_C:Xyloglucan endo-transglycosylase (XET) C-terminus); PF00722(Glyco_hydro_16:Glycosyl hydrolases family 16)
TRINITY_DN27864_c0_g1	Cluster 1		1465.89	10.5176	2.64572e-60	1.55191e-56	yes	up
TRINITY_DN6103_c0_g1	Cluster 1	glutathione S-transferase F11-like [Punica granatum]	71.4332	6.15852	1.77486e-59	8.3287e-56	yes	up	GO:0016740(molecular_function:transferase activity)	K00799	GST, gst	map00480(Glutathione metabolism)	ENOG4111Q0I(O:Posttranslational modification, protein turnover, chaperones); COG0625(O:Posttranslational modification, protein turnover, chaperones)	ENOG4111Q0I(Glutathione S-transferase, C-terminal domain); COG0625(glutathione Stransferase)	sp|Q96324|GSTFB_ARATH(Glutathione S-transferase F11 OS=Arabidopsis thaliana OX=3702 GN=GSTF11 PE=2 SV=1)	PF00043(GST_C:Glutathione S-transferase, C-terminal domain); PF14497(GST_C_3:Glutathione S-transferase, C-terminal domain); PF13410(GST_C_2:Glutathione S-transferase, C-terminal domain)
TRINITY_DN8928_c0_g1	Cluster 1	uncharacterized protein LOC116197141 [Punica granatum]	3.2743	1.71119	3.60058e-44	1.40801e-40	yes	up					ENOG410YCGU(S:Function unknown)	ENOG410YCGU(Protein of unknown function (DUF1005))		PF06219(DUF1005:Protein of unknown function (DUF1005))
TRINITY_DN16315_c0_g1	Cluster 1	uncharacterized protein LOC116210030 [Punica granatum]	12.3136	3.62218	3.23764e-43	1.08521e-39	yes	up					ENOG410YVXT(S:Function unknown)	ENOG410YVXT(Photosystem I reaction center subunit)		PF04520(Senescence_reg:Senescence regulator)
TRINITY_DN7468_c0_g1	Cluster 1	endoplasmic reticulum chaperone BiP [Punica granatum]	3.5877	1.84306	4.58486e-43	1.34468e-39	yes	up	GO:0005737(cellular_component:cytoplasm); GO:0016020(cellular_component:membrane); GO:0006986(biological_process:response to unfolded protein); GO:0030968(biological_process:endoplasmic reticulum unfolded protein response); GO:0042623(molecular_function:ATPase activity, coupled); GO:0031072(molecular_function:heat shock protein binding); GO:0005788(cellular_component:endoplasmic reticulum lumen);…	K09490	HSPA5, BIP	map03060(Protein export); map04141(Protein processing in endoplasmic reticulum)			sp|Q03685|BIP5_TOBAC(Luminal-binding protein 5 OS=Nicotiana tabacum OX=4097 GN=BIP5 PE=2 SV=1)	PF00012(HSP70:Hsp70 protein); PF06723(MreB_Mbl:MreB/Mbl protein)
TRINITY_DN590_c0_g1	Cluster 1	hypothetical protein CDL15_Pgr024907 [Punica granatum]	6.31815	2.6595	4.90584e-38	1.15106e-34	yes	up	GO:0006529(biological_process:asparagine biosynthetic process); GO:0006541(biological_process:glutamine metabolic process); GO:0005524(molecular_function:ATP binding); GO:0004066(molecular_function:asparagine synthase (glutamine-hydrolyzing) activity)	K01953	asnB, ASNS	map00250(Alanine, aspartate and glutamate metabolism)	COG0367(E:Amino acid transport and metabolism)	COG0367(asparagine synthetase)	sp|P31752|ASNS_ASPOF(Asparagine synthetase [glutamine-hydrolyzing] OS=Asparagus officinalis OX=4686 PE=2 SV=2)	PF00733(Asn_synthase:Asparagine synthase)
TRINITY_DN9310_c0_g1	Cluster 1	probable pterin-4-alpha-carbinolamine dehydratase, chloroplastic [Punica granatum]	2.15852	1.11004	6.60089e-38	1.40335e-34	yes	up	GO:0006729(biological_process:tetrahydrobiopterin biosynthetic process); GO:0008124(molecular_function:4-alpha-hydroxytetrahydrobiopterin dehydratase activity); GO:0009536(cellular_component:plastid)	K01724	PCBD, phhB	map00790(Folate biosynthesis)	ENOG4111XUM(S:Function unknown)	ENOG4111XUM(Pterin 4 alpha carbinolamine dehydratase)	sp|Q9LU63|ATP1_ARATH(Probable pterin-4-alpha-carbinolamine dehydratase, chloroplastic OS=Arabidopsis thaliana OX=3702 GN=ATP1 PE=1 SV=1)	PF01329(Pterin_4a:Pterin 4 alpha carbinolamine dehydratase)
TRINITY_DN9533_c0_g3	Cluster 1	hypothetical protein CRG98_027260 [Punica granatum]	3.27213	1.71023	9.26107e-38	1.67148e-34	yes	up	GO:0008886(molecular_function:glyceraldehyde-3-phosphate dehydrogenase (NADP+) (non-phosphorylating) activity); GO:0008911(molecular_function:lactaldehyde dehydrogenase activity); GO:0016620(molecular_function:oxidoreductase activity, acting on the aldehyde or oxo group of donors, NAD or NADP as acceptor)	K00131	gapN	map00010(Glycolysis / Gluconeogenesis); map00030(Pentose phosphate pathway)	COG1012(G:Carbohydrate transport and metabolism)	COG1012(xyloglucan endotransglucosylase hydrolase protein)	sp|P93338|GAPN_NICPL(NADP-dependent glyceraldehyde-3-phosphate dehydrogenase OS=Nicotiana plumbaginifolia OX=4092 GN=GAPN PE=2 SV=1)	PF00171(Aldedh:Aldehyde dehydrogenase family)
TRINITY_DN29985_c0_g1	Cluster 1		236.183	7.88376	3.76116e-36	6.30343e-33	yes	up
TRINITY_DN6684_c0_g1	Cluster 1	metal transporter Nramp3-like [Punica granatum]	49.0212	5.61533	6.18202e-36	9.23265e-33	yes	up	GO:0015086(molecular_function:cadmium ion transmembrane transporter activity); GO:2000379(biological_process:positive regulation of reactive oxygen species metabolic process); GO:0005773(cellular_component:vacuole); GO:0016021(cellular_component:integral component of membrane); GO:0005774(cellular_component:vacuolar membrane); GO:0055072(biological_process:iron ion homeostasis); GO:0042742(biolog…	K21398	SLC11A2, DMT1, NRAMP2		COG1914(P:Inorganic ion transport and metabolism)	COG1914(H( )-stimulated, divalent metal cation uptake system (By similarity))	sp|Q9SNV9|NRAM3_ARATH(Metal transporter Nramp3 OS=Arabidopsis thaliana OX=3702 GN=NRAMP3 PE=1 SV=2)	PF01566(Nramp:Natural resistance-associated macrophage protein)
TRINITY_DN2539_c0_g1	Cluster 1	Retrovirus-related Pol polyprotein from transposon TNT 1-94 [Vitis vinifera]	4.42502	2.14568	4.42657e-34	5.77004e-31	yes	up	GO:0015074(biological_process:DNA integration); GO:0016301(molecular_function:kinase activity); GO:0003676(molecular_function:nucleic acid binding)				ENOG410XS4D(S:Function unknown)	ENOG410XS4D(Retrotransposon protein)	sp|Q94HW2|POLR1_ARATH(Retrovirus-related Pol polyprotein from transposon RE1 OS=Arabidopsis thaliana OX=3702 GN=RE1 PE=2 SV=1)	PF14244(Retrotran_gag_3:gag-polypeptide of LTR copia-type); PF03732(Retrotrans_gag:Retrotransposon gag protein); PF00665(rve:Integrase core domain); PF14223(Retrotran_gag_2:gag-polypeptide of LTR copia-type); PF13976(gag_pre-integrs:GAG-pre-integrase domain)
TRINITY_DN12097_c0_g1	Cluster 1	uncharacterized protein LOC116206393 [Punica granatum]	7.94508	2.99006	7.79542e-34	9.62653e-31	yes	up					ENOG410YB32(S:Function unknown)	ENOG410YB32(-)
TRINITY_DN8635_c0_g1	Cluster 1	G-type lectin S-receptor-like serine/threonine-protein kinase LECRK2 [Punica granatum]	3.51498	1.81352	1.08015e-33	1.26718e-30	yes	up	GO:0004674(molecular_function:protein serine/threonine kinase activity); GO:0016021(cellular_component:integral component of membrane); GO:0005524(molecular_function:ATP binding)				ENOG410YBN4(S:Function unknown); COG0515(T:Signal transduction mechanisms)	ENOG410YBN4(Protein of unknown function (DUF1639)); COG0515(Serine Threonine protein kinase)	sp|Q39202|RLK1_ARATH(G-type lectin S-receptor-like serine/threonine-protein kinase RLK1 OS=Arabidopsis thaliana OX=3702 GN=RLK1 PE=2 SV=2)	PF07714(PK_Tyr_Ser-Thr:Protein tyrosine and serine/threonine kinase); PF00069(Pkinase:Protein kinase domain); PF12260(PIP49_C:Protein-kinase domain of FAM69)
TRINITY_DN1982_c0_g3	Cluster 1	hypothetical protein CRG98_019730 [Punica granatum]	15.723	3.97481	1.40583e-33	1.57071e-30	yes	up	GO:0042546(biological_process:cell wall biogenesis); GO:0006073(biological_process:cellular glucan metabolic process); GO:0005618(cellular_component:cell wall); GO:0048046(cellular_component:apoplast); GO:0071555(biological_process:cell wall organization); GO:0016762(molecular_function:xyloglucan:xyloglucosyl transferase activity); GO:0004553(molecular_function:hydrolase activity, hydrolyzing O-g…	K14504	TCH4	map04075(Plant hormone signal transduction)	COG2273(G:Carbohydrate transport and metabolism)	COG2273(hydrolase family 16)	sp|Q38910|XTH23_ARATH(Probable xyloglucan endotransglucosylase/hydrolase protein 23 OS=Arabidopsis thaliana OX=3702 GN=XTH23 PE=2 SV=1)	PF00722(Glyco_hydro_16:Glycosyl hydrolases family 16); PF06955(XET_C:Xyloglucan endo-transglycosylase (XET) C-terminus)
TRINITY_DN5754_c0_g1	Cluster 1	uncharacterized protein LOC116202733 [Punica granatum]	167.367	7.38687	2.58144e-32	2.75311e-29	yes	up					ENOG410YRP8(S:Function unknown)	ENOG410YRP8(Phytosulfokines)		PF04720(PDDEXK_6:PDDEXK-like family of unknown function)
TRINITY_DN862_c0_g1	Cluster 1	plant cysteine oxidase 2-like [Punica granatum]	6.6418	2.73157	9.89906e-32	9.67757e-29	yes	up	GO:0016702(molecular_function:oxidoreductase activity, acting on single donors with incorporation of molecular oxygen, incorporation of two atoms of oxygen)	K10712;K23953	ADO;PCO	map00430(Taurine and hypotaurine metabolism)	ENOG4111Y3H(S:Function unknown)	ENOG4111Y3H(2-aminoethanethiol)	sp|Q8LGJ5|PCO2_ARATH(Plant cysteine oxidase 2 OS=Arabidopsis thaliana OX=3702 GN=PCO2 PE=1 SV=1)	PF07847(PCO_ADO:PCO_ADO)
TRINITY_DN9107_c0_g1	Cluster 1	protein SIEVE ELEMENT OCCLUSION B-like [Punica granatum]	5.04316	2.33433	1.67946e-30	1.57621e-27	yes	up	GO:0010088(biological_process:phloem development)						sp|Q9SS87|SEOB_ARATH(Protein SIEVE ELEMENT OCCLUSION B OS=Arabidopsis thaliana OX=3702 GN=SEOB PE=1 SV=1)	PF14576(SEO_N:Sieve element occlusion N-terminus); PF14577(SEO_C:Sieve element occlusion C-terminus)
TRINITY_DN1982_c0_g1	Cluster 1	probable xyloglucan endotransglucosylase/hydrolase protein 23 [Punica granatum]	14.7943	3.88697	1.56268e-29	1.4102e-26	yes	up	GO:0042546(biological_process:cell wall biogenesis); GO:0006073(biological_process:cellular glucan metabolic process); GO:0005618(cellular_component:cell wall); GO:0048046(cellular_component:apoplast); GO:0071555(biological_process:cell wall organization); GO:0016762(molecular_function:xyloglucan:xyloglucosyl transferase activity); GO:0004553(molecular_function:hydrolase activity, hydrolyzing O-g…	K14504	TCH4	map04075(Plant hormone signal transduction)	COG2273(S:Function unknown)	COG2273(-)	sp|Q38857|XTH22_ARATH(Xyloglucan endotransglucosylase/hydrolase protein 22 OS=Arabidopsis thaliana OX=3702 GN=XTH22 PE=1 SV=1)	PF00722(Glyco_hydro_16:Glycosyl hydrolases family 16); PF06955(XET_C:Xyloglucan endo-transglycosylase (XET) C-terminus)
TRINITY_DN5885_c0_g2	Cluster 1	phosphoglycolate phosphatase 1B, chloroplastic-like [Punica granatum]	2.61314	1.38578	4.93189e-29	4.28581e-26	yes	up	GO:0016311(biological_process:dephosphorylation); GO:0016791(molecular_function:phosphatase activity); GO:0008967(molecular_function:phosphoglycolate phosphatase activity)	K19269	PGP, PGLP	map00630(Glyoxylate and dicarboxylate metabolism)	COG0647(G:Carbohydrate transport and metabolism)	COG0647(Hydrolase)	sp|P0DKC3|PGP1A_ARATH(Phosphoglycolate phosphatase 1A, chloroplastic OS=Arabidopsis thaliana OX=3702 GN=PGLP1A PE=1 SV=1)	PF13344(Hydrolase_6:Haloacid dehalogenase-like hydrolase); PF13242(Hydrolase_like:HAD-hyrolase-like); PF00702(Hydrolase:haloacid dehalogenase-like hydrolase); PF13419(HAD_2:Haloacid dehalogenase-like hydrolase); PF09419(PGP_phosphatase:Mitochondrial PGP phosphatase)
TRINITY_DN2603_c1_g1	Cluster 1	probable caffeoyl-CoA O-methyltransferase At4g26220 [Punica granatum]	7.10725	2.82929	2.63751e-27	2.13393e-24	yes	up	GO:0008171(molecular_function:O-methyltransferase activity); GO:0032259(biological_process:methylation)	K00588	E2.1.1.104	map00941(Flavonoid biosynthesis); map00940(Phenylpropanoid biosynthesis); map00945(Stilbenoid, diarylheptanoid and gingerol biosynthesis)	COG4122(G:Carbohydrate transport and metabolism)	COG4122(alpha amylase, catalytic)	sp|Q9C5D7|CAMT3_ARATH(Probable caffeoyl-CoA O-methyltransferase At4g26220 OS=Arabidopsis thaliana OX=3702 GN=At4g26220 PE=2 SV=1)	PF01596(Methyltransf_3:O-methyltransferase); PF13578(Methyltransf_24:Methyltransferase domain)
TRINITY_DN5200_c0_g6	Cluster 1	transcription factor MYB44-like [Punica granatum]	4.12905	2.04581	2.92913e-27	2.29087e-24	yes	up	GO:0005634(cellular_component:nucleus); GO:0003677(molecular_function:DNA binding)	K09422	MYBP		COG5147(K:Transcription)	COG5147(Myblike DNAbinding domain containing protein)	sp|Q9FDW1|MYB44_ARATH(Transcription factor MYB44 OS=Arabidopsis thaliana OX=3702 GN=MYB44 PE=1 SV=1)	PF00249(Myb_DNA-binding:Myb-like DNA-binding domain); PF13921(Myb_DNA-bind_6:Myb-like DNA-binding domain)
TRINITY_DN10815_c0_g1	Cluster 1	beta-carotene isomerase D27, chloroplastic isoform X1 [Punica granatum]	2.90574	1.5389	1.13233e-26	8.05087e-24	yes	up	GO:0016853(molecular_function:isomerase activity)				ENOG410XQY4(S:Function unknown)	ENOG410XQY4(-)	sp|C7AU21|D27_ORYSJ(Beta-carotene isomerase D27, chloroplastic OS=Oryza sativa subsp. japonica OX=39947 GN=D27 PE=1 SV=1)	PF13225(DUF4033:Domain of unknown function (DUF4033))
TRINITY_DN21062_c0_g1	Cluster 1	anthocyanidin synthase [Lagerstroemia indica]	25.6019	4.67818	1.21612e-26	8.39229e-24	yes	up	GO:0046872(molecular_function:metal ion binding); GO:0051213(molecular_function:dioxygenase activity); GO:0016491(molecular_function:oxidoreductase activity)	K05277	ANS	map00941(Flavonoid biosynthesis)	COG3491(S:Function unknown)	COG3491(Tetratricopeptide repeat)	sp|A0A2R6PI27|LDOX_ACTCC(Anthocyanin synthase OS=Actinidia chinensis var. chinensis OX=1590841 GN=LDOX PE=1 SV=1)	PF03171(2OG-FeII_Oxy:2OG-Fe(II) oxygenase superfamily); PF14226(DIOX_N:non-haem dioxygenase in morphine synthesis N-terminal)
TRINITY_DN15173_c0_g1	Cluster 1	uncharacterized protein LOC116197429 [Punica granatum]	3.0444	1.60616	3.60122e-25	2.22357e-22	yes	up	GO:0030246(molecular_function:carbohydrate binding); GO:0043531(molecular_function:ADP binding); GO:0007165(biological_process:signal transduction)						sp|V9M2S5|RPV1_VITRO(Disease resistance protein RPV1 OS=Vitis rotundifolia OX=103349 GN=RPV1 PE=1 SV=1)	PF01419(Jacalin:Jacalin-like lectin domain); PF01582(TIR:TIR domain); PF00931(NB-ARC:NB-ARC domain); PF13676(TIR_2:TIR domain)
TRINITY_DN12478_c0_g2	Cluster 1	phosphoethanolamine N-methyltransferase 1-like isoform X2 [Punica granatum]	2.96553	1.56829	5.43412e-25	3.26925e-22	yes	up	GO:0032259(biological_process:methylation); GO:0006656(biological_process:phosphatidylcholine biosynthetic process); GO:0000234(molecular_function:phosphoethanolamine N-methyltransferase activity)	K05929	E2.1.1.103, NMT	map00564(Glycerophospholipid metabolism)	ENOG410XP5G(S:Function unknown)	ENOG410XP5G(Methyltransferase)	sp|Q9FR44|PEAM1_ARATH(Phosphoethanolamine N-methyltransferase 1 OS=Arabidopsis thaliana OX=3702 GN=NMT1 PE=1 SV=1)	PF08241(Methyltransf_11:Methyltransferase domain); PF13649(Methyltransf_25:Methyltransferase domain); PF13847(Methyltransf_31:Methyltransferase domain); PF13489(Methyltransf_23:Methyltransferase domain); PF08242(Methyltransf_12:Methyltransferase domain); PF01209(Ubie_methyltran:ubiE/COQ5 methyltransferase family); PF02353(CMAS:Mycolic acid cyclopropane synthetase); PF01739(CheR:CheR methyltransfe…
TRINITY_DN2246_c0_g3	Cluster 1	ACT domain-containing protein ACR3 isoform X2 [Punica granatum]	7.03326	2.81419	6.92624e-25	4.03145e-22	yes	up	GO:0003723(molecular_function:RNA binding)				ENOG410ZR0Z(S:Function unknown)	ENOG410ZR0Z(ACT domain)	sp|O49285|ACR3_ARATH(ACT domain-containing protein ACR3 OS=Arabidopsis thaliana OX=3702 GN=ACR3 PE=2 SV=1)	PF01842(ACT:ACT domain); PF13740(ACT_6:ACT domain)
TRINITY_DN9104_c0_g1	Cluster 1	uncharacterized protein LOC116198808 [Punica granatum]	2.94015	1.55589	8.15045e-25	4.51105e-22	yes	up					ENOG410YD7E(S:Function unknown); ENOG410Z2X5(S:Function unknown)	ENOG410YD7E(Transposase family tnp2); ENOG410Z2X5(CACTA, En Spm sub-class)		PF13963(Transpos_assoc:Transposase-associated domain)
TRINITY_DN6585_c0_g1	Cluster 1	uncharacterized protein LOC116192152 [Punica granatum]	3.16527	1.66233	8.26728e-25	4.51105e-22	yes	up	GO:0045454(biological_process:cell redox homeostasis); GO:0015035(molecular_function:protein disulfide oxidoreductase activity); GO:0005623(cellular_component:cell); GO:0009055(molecular_function:electron carrier activity)	K17479	GRXCR1		ENOG4111HAI(S:Function unknown)	ENOG4111HAI(Zinc finger, matrin-type)	sp|Q9FLE8|Y5986_ARATH(Uncharacterized protein At5g39865 OS=Arabidopsis thaliana OX=3702 GN=At5g39865 PE=2 SV=1)	PF00462(Glutaredoxin:Glutaredoxin)
TRINITY_DN31018_c0_g1	Cluster 1	hypothetical protein CDL15_Pgr020223 [Punica granatum]	4.12785	2.04539	9.95482e-23	4.49173e-20	yes	up	GO:0016021(cellular_component:integral component of membrane)				ENOG410YJ7V(S:Function unknown)	ENOG410YJ7V(C2 domain)	sp|O04023|SRC2_ARATH(Protein SRC2 homolog OS=Arabidopsis thaliana OX=3702 GN=SRC2 PE=1 SV=1)	PF00168(C2:C2 domain)
TRINITY_DN14377_c0_g6	Cluster 1	protein MAINTENANCE OF PSII UNDER HIGH LIGHT 1 [Punica granatum]	4.23121	2.08107	6.17658e-22	2.63493e-19	yes	up	GO:0009535(cellular_component:chloroplast thylakoid membrane); GO:0061635(biological_process:regulation of protein complex stability)				ENOG4111PN6(S:Function unknown)	ENOG4111PN6(-)	sp|Q9FL44|MPH1_ARATH(Protein MAINTENANCE OF PSII UNDER HIGH LIGHT 1 OS=Arabidopsis thaliana OX=3702 GN=MPH1 PE=1 SV=1)
TRINITY_DN11703_c0_g2	Cluster 1	peptidyl-prolyl cis-trans isomerase CYP26-2, chloroplastic [Punica granatum]	2.42763	1.27955	1.4793e-21	5.78479e-19	yes	up	GO:0003755(molecular_function:peptidyl-prolyl cis-trans isomerase activity); GO:0009507(cellular_component:chloroplast)	K03768	PPIB, ppiB		COG0652(S:Function unknown)	COG0652(rho GTPase activating protein)	sp|F4HTT6|CP26B_ARATH(Peptidyl-prolyl cis-trans isomerase CYP26-2, chloroplastic OS=Arabidopsis thaliana OX=3702 GN=CYP26-2 PE=2 SV=1)	PF00160(Pro_isomerase:Cyclophilin type peptidyl-prolyl cis-trans isomerase/CLD)
TRINITY_DN31_c2_g1	Cluster 1		6.17207	2.62576	2.45156e-21	9.13031e-19	yes	up
TRINITY_DN24456_c0_g1	Cluster 1	uncharacterized protein LOC116201193 [Punica granatum]	5.8731	2.55412	2.81356e-21	1.03148e-18	yes	up					ENOG410YCHD(S:Function unknown)	ENOG410YCHD(-)		PF06830(Root_cap:Root cap)
TRINITY_DN11675_c0_g1	Cluster 1	protein LIGHT-DEPENDENT SHORT HYPOCOTYLS 4-like [Punica granatum]	3.37135	1.75333	1.79548e-19	5.93344e-17	yes	up	GO:0009299(biological_process:mRNA transcription); GO:0005634(cellular_component:nucleus); GO:0009416(biological_process:response to light stimulus)				ENOG410YB00(C:Energy production and conversion); ENOG41116RU(S:Function unknown)	ENOG410YB00(subunit (H); ENOG41116RU(light-dependent short hypocotyls 1)	sp|Q9LW68|LSH4_ARATH(Protein LIGHT-DEPENDENT SHORT HYPOCOTYLS 4 OS=Arabidopsis thaliana OX=3702 GN=LSH4 PE=1 SV=1)	PF04852(DUF640:Protein of unknown function (DUF640))
TRINITY_DN9462_c0_g1	Cluster 1	uncharacterized protein LOC116195023 [Punica granatum]	2.29537	1.19873	1.90544e-19	6.12428e-17	yes	up	GO:0009570(cellular_component:chloroplast stroma); GO:0010258(biological_process:NADH dehydrogenase complex (plastoquinone) assembly)				ENOG410YJ74(S:Function unknown)	ENOG410YJ74(-)
TRINITY_DN1866_c0_g1	Cluster 1	hypothetical protein CRG98_026814 [Punica granatum]	2.46228	1.29999	5.86642e-19	1.78758e-16	yes	up	GO:0016021(cellular_component:integral component of membrane); GO:0009506(cellular_component:plasmodesma); GO:0005886(cellular_component:plasma membrane)				ENOG410XRN9(S:Function unknown)	ENOG410XRN9(senescence-associated protein)	sp|Q8S8Q6|TET8_ARATH(Tetraspanin-8 OS=Arabidopsis thaliana OX=3702 GN=TET8 PE=2 SV=1)	PF00335(Tetraspanin:Tetraspanin family); PF09972(DUF2207:Predicted membrane protein (DUF2207))
TRINITY_DN27954_c0_g1	Cluster 1	hypothetical protein CDL15_Pgr011257 [Punica granatum]	4.67419	2.22472	1.68609e-18	4.88404e-16	yes	up					ENOG410ZDRM(S:Function unknown)	ENOG410ZDRM(-)
TRINITY_DN2188_c0_g1	Cluster 1	chlorophyll a-b binding protein 7, chloroplastic isoform X1 [Punica granatum]	2.40464	1.26582	6.76449e-18	1.80358e-15	yes	up	GO:0009535(cellular_component:chloroplast thylakoid membrane); GO:0009941(cellular_component:chloroplast envelope); GO:0016168(molecular_function:chlorophyll binding); GO:0009522(cellular_component:photosystem I); GO:0009523(cellular_component:photosystem II); GO:0016021(cellular_component:integral component of membrane); GO:0010287(cellular_component:plastoglobule); GO:0018298(biological_process…	K14172	LHCB7	map00196(Photosynthesis - antenna proteins)	ENOG410YIPW(S:Function unknown)	ENOG410YIPW(Chlorophyll A-B binding protein)	sp|Q9C9K1|CB7_ARATH(Chlorophyll a-b binding protein 7, chloroplastic OS=Arabidopsis thaliana OX=3702 GN=LHCB7 PE=2 SV=1)	PF00504(Chloroa_b-bind:Chlorophyll A-B binding protein)
TRINITY_DN5882_c0_g1	Cluster 1	thioredoxin-like protein CDSP32, chloroplastic [Punica granatum]	2.023	1.01649	9.08957e-18	2.36965e-15	yes	up	GO:0045454(biological_process:cell redox homeostasis); GO:0016656(molecular_function:monodehydroascorbate reductase (NADH) activity); GO:0005623(cellular_component:cell)				COG0526(O:Posttranslational modification, protein turnover, chaperones)	COG0526(Thioredoxin)	sp|Q9SGS4|CDSP_ARATH(Thioredoxin-like protein CDSP32, chloroplastic OS=Arabidopsis thaliana OX=3702 GN=CDSP32 PE=1 SV=1)	PF00085(Thioredoxin:Thioredoxin); PF13899(Thioredoxin_7:Thioredoxin-like)
TRINITY_DN5107_c0_g1	Cluster 1	hypothetical protein CDL15_Pgr015152 [Punica granatum]	2.27145	1.18362	1.66024e-17	4.14406e-15	yes	up	GO:0016021(cellular_component:integral component of membrane)	K23051	ndhT		COG0484(F:Nucleotide transport and metabolism)	COG0484(formyltetrahydrofolate synthetase)	sp|Q9SMS0|NDHT_ARATH(NAD(P)H-quinone oxidoreductase subunit T, chloroplastic OS=Arabidopsis thaliana OX=3702 GN=ndhT PE=1 SV=1)	PF00226(DnaJ:DnaJ domain)
TRINITY_DN5023_c0_g1	Cluster 1	heparan-alpha-glucosaminide N-acetyltransferase-like isoform X2 [Punica granatum]	2.30864	1.20704	1.02143e-16	2.26093e-14	yes	up	GO:0016021(cellular_component:integral component of membrane); GO:0016740(molecular_function:transferase activity)	K10532	HGSNAT	map00531(Glycosaminoglycan degradation)	COG4299(A:RNA processing and modification)	COG4299(mRNA cleavage factor complex component Pcf11)	sp|Q3UDW8|HGNAT_MOUSE(Heparan-alpha-glucosaminide N-acetyltransferase OS=Mus musculus OX=10090 GN=Hgsnat PE=1 SV=2)	PF07786(DUF1624:Protein of unknown function (DUF1624))
TRINITY_DN12588_c0_g1	Cluster 1	CBL-interacting serine/threonine-protein kinase 20 [Punica granatum]	7.5506	2.91659	1.10472e-16	2.4e-14	yes	up	GO:0004674(molecular_function:protein serine/threonine kinase activity); GO:0016021(cellular_component:integral component of membrane); GO:0007165(biological_process:signal transduction); GO:0005524(molecular_function:ATP binding)	K07198	PRKAA, AMPK				sp|Q9FJ54|CIPKK_ARATH(CBL-interacting serine/threonine-protein kinase 20 OS=Arabidopsis thaliana OX=3702 GN=CIPK20 PE=1 SV=1)	PF00069(Pkinase:Protein kinase domain); PF07714(PK_Tyr_Ser-Thr:Protein tyrosine and serine/threonine kinase); PF03822(NAF:NAF domain); PF14531(Kinase-like:Kinase-like)
TRINITY_DN12608_c0_g2	Cluster 1	protein NUCLEAR FUSION DEFECTIVE 4-like [Punica granatum]	2.13484	1.09413	2.03047e-16	4.21601e-14	yes	up	GO:0016021(cellular_component:integral component of membrane)				ENOG410Y7MY(S:Function unknown)	ENOG410Y7MY(nodulin family)	sp|F4I9E1|NFD4_ARATH(Protein NUCLEAR FUSION DEFECTIVE 4 OS=Arabidopsis thaliana OX=3702 GN=NFD4 PE=3 SV=1)	PF06813(Nodulin-like:Nodulin-like); PF07690(MFS_1:Major Facilitator Superfamily)
TRINITY_DN1866_c0_g2	Cluster 1	hypothetical protein CDL15_Pgr015292 [Punica granatum]	2.22674	1.15493	4.79697e-16	9.22552e-14	yes	up	GO:0016021(cellular_component:integral component of membrane); GO:0009506(cellular_component:plasmodesma); GO:0005886(cellular_component:plasma membrane)				ENOG410XRN9(S:Function unknown)	ENOG410XRN9(senescence-associated protein)	sp|Q8S8Q6|TET8_ARATH(Tetraspanin-8 OS=Arabidopsis thaliana OX=3702 GN=TET8 PE=2 SV=1)	PF00335(Tetraspanin:Tetraspanin family); PF09972(DUF2207:Predicted membrane protein (DUF2207))
TRINITY_DN11383_c0_g1	Cluster 1	hypothetical protein CRG98_044699 [Punica granatum]	3.81812	1.93286	4.93931e-16	9.42203e-14	yes	up	GO:0042246(biological_process:tissue regeneration); GO:0015035(molecular_function:protein disulfide oxidoreductase activity); GO:0005739(cellular_component:mitochondrion)				COG3011(S:Function unknown)	COG3011(zinc finger protein)	sp|Q8W485|Y5010_ARATH(Uncharacterized protein At5g50100, chloroplastic OS=Arabidopsis thaliana OX=3702 GN=At5g50100 PE=1 SV=1)	PF04134(DUF393:Protein of unknown function, DUF393)
TRINITY_DN13883_c0_g2	Cluster 1	hypothetical protein CDL15_Pgr006910 [Punica granatum]	7.99155	2.99848	1.08274e-15	1.96933e-13	yes	up	GO:0009690(biological_process:cytokinin metabolic process); GO:0019139(molecular_function:cytokinin dehydrogenase activity); GO:0071949(molecular_function:FAD binding)	K00279	CKX	map00908(Zeatin biosynthesis)	COG0277(C:Energy production and conversion)	COG0277(FAD linked oxidase domain protein)	sp|Q67YU0|CKX5_ARATH(Cytokinin dehydrogenase 5 OS=Arabidopsis thaliana OX=3702 GN=CKX5 PE=2 SV=1)	PF09265(Cytokin-bind:Cytokinin dehydrogenase 1, FAD and cytokinin binding); PF01565(FAD_binding_4:FAD binding domain)
TRINITY_DN5511_c0_g4	Cluster 1	zinc finger protein BRUTUS-like isoform X1 [Punica granatum]	2.9169	1.54443	1.63525e-15	2.95138e-13	yes	up	GO:0008270(molecular_function:zinc ion binding)	K16276	K16276, BTS		ENOG410XXHF(S:Function unknown)	ENOG410XXHF(ring finger and CHY zinc finger)	sp|Q8LPQ5|BTS_ARATH(Zinc finger protein BRUTUS OS=Arabidopsis thaliana OX=3702 GN=BTS PE=1 SV=1)	PF01814(Hemerythrin:Hemerythrin HHE cation binding domain); PF05495(zf-CHY:CHY zinc finger)
TRINITY_DN5308_c0_g1	Cluster 1	uncharacterized protein LOC116196165 [Punica granatum]	3.01845	1.59381	1.88843e-15	3.30658e-13	yes	up	GO:0008233(molecular_function:peptidase activity); GO:0005524(molecular_function:ATP binding)				ENOG4111PUZ(S:Function unknown)	ENOG4111PUZ(-)
TRINITY_DN7605_c0_g1	Cluster 1	uncharacterized protein LOC116214256 isoform X2 [Punica granatum]	2.02878	1.02061	1.98228e-15	3.3949e-13	yes	up					ENOG4111V57(S:Function unknown)	ENOG4111V57(Protein of unknown function (DUF2996))		PF11210(DUF2996:Protein of unknown function (DUF2996))
TRINITY_DN14189_c0_g1	Cluster 1	Casein kinase I isoform delta-like [Apostasia shenzhenica]	13.8799	3.79493	2.4777e-15	4.21264e-13	yes	up	GO:0005737(cellular_component:cytoplasm); GO:0018105(biological_process:peptidyl-serine phosphorylation); GO:0005634(cellular_component:nucleus); GO:0004674(molecular_function:protein serine/threonine kinase activity); GO:0004672(molecular_function:protein kinase activity); GO:0005524(molecular_function:ATP binding)	K02218	CSNK1, CKI		ENOG410XPGP(T:Signal transduction mechanisms)	ENOG410XPGP(Casein Kinase)	sp|Q8VYK9|CKL12_ARATH(Casein kinase 1-like protein 12 OS=Arabidopsis thaliana OX=3702 GN=CKL12 PE=2 SV=1)
TRINITY_DN7044_c0_g1	Cluster 1		2.28633	1.19303	2.59263e-15	4.37633e-13	yes	up
TRINITY_DN2880_c0_g1	Cluster 1	ferric reduction oxidase 7, chloroplastic-like [Punica granatum]	2.26494	1.17948	3.87986e-15	6.41078e-13	yes	up	GO:0016021(cellular_component:integral component of membrane); GO:0016491(molecular_function:oxidoreductase activity)	K00521	E1.16.1.7		ENOG410XNZY(U:Intracellular trafficking, secretion, and vesicular transport)	ENOG410XNZY(NADPH Oxidase)	sp|Q8RWS6|FRO6_ARATH(Ferric reduction oxidase 6 OS=Arabidopsis thaliana OX=3702 GN=FRO6 PE=2 SV=1)	PF08030(NAD_binding_6:Ferric reductase NAD binding domain); PF08022(FAD_binding_8:FAD-binding domain); PF01794(Ferric_reduct:Ferric reductase like transmembrane component); PF00175(NAD_binding_1:Oxidoreductase NAD-binding domain)
TRINITY_DN14875_c0_g1	Cluster 1	hypothetical protein CDL15_Pgr017868 [Punica granatum]	5.38619	2.42926	5.01113e-15	7.99838e-13	yes	up	GO:0003700(molecular_function:transcription factor activity, sequence-specific DNA binding); GO:0005634(cellular_component:nucleus); GO:0003677(molecular_function:DNA binding)				ENOG410YK37(K:Transcription)	ENOG410YK37(dehydration-responsive element-binding protein)	sp|Q9FJ93|DRE1D_ARATH(Dehydration-responsive element-binding protein 1D OS=Arabidopsis thaliana OX=3702 GN=DREB1D PE=2 SV=1)	PF00847(AP2:AP2 domain)
TRINITY_DN26596_c0_g1	Cluster 1	uncharacterized protein LOC116189366 [Punica granatum]	17.0701	4.0934	7.92413e-15	1.24781e-12	yes	up					ENOG410YTJH(S:Function unknown)	ENOG410YTJH(-)
TRINITY_DN12281_c0_g2	Cluster 1	heme-binding protein 2 [Punica granatum]	3.83241	1.93825	9.21885e-15	1.43246e-12	yes	up					ENOG410ZWW6(S:Function unknown)	ENOG410ZWW6(Protein of unknown function (DUF1296))	sp|Q9WU63|HEBP2_MOUSE(Heme-binding protein 2 OS=Mus musculus OX=10090 GN=Hebp2 PE=1 SV=1)	PF04832(SOUL:SOUL heme-binding protein)
TRINITY_DN22998_c0_g2	Cluster 1	sodium/calcium exchanger NCL-like [Punica granatum]	2.74713	1.45793	1.67455e-14	2.55129e-12	yes	up	GO:0006874(biological_process:cellular calcium ion homeostasis); GO:0016021(cellular_component:integral component of membrane); GO:0070588(biological_process:calcium ion transmembrane transport); GO:0005623(cellular_component:cell); GO:0005509(molecular_function:calcium ion binding); GO:0015369(molecular_function:calcium:proton antiporter activity); GO:0055085(biological_process:transmembrane tra…				ENOG410ZVKW(P:Inorganic ion transport and metabolism)	ENOG410ZVKW(Calcium-binding EF hand family protein)	sp|Q8L636|NCL_ARATH(Sodium/calcium exchanger NCL OS=Arabidopsis thaliana OX=3702 GN=NCL PE=2 SV=1)	PF00036(EF-hand_1:EF hand); PF13499(EF-hand_7:EF-hand domain pair); PF13405(EF-hand_6:EF-hand domain); PF13202(EF-hand_5:EF hand)
TRINITY_DN7803_c0_g6	Cluster 1	dof zinc finger protein DOF5.4-like [Punica granatum]	2.63032	1.39524	2.48764e-14	3.67091e-12	yes	up	GO:0006355(biological_process:regulation of transcription, DNA-templated); GO:0005634(cellular_component:nucleus); GO:0003677(molecular_function:DNA binding)				ENOG410YQE9(S:Function unknown)	ENOG410YQE9(Zinc finger protein)	sp|Q8LDR0|DOF54_ARATH(Dof zinc finger protein DOF5.4 OS=Arabidopsis thaliana OX=3702 GN=DOF5.4 PE=2 SV=2)	PF02701(zf-Dof:Dof domain, zinc finger)
TRINITY_DN12212_c0_g1	Cluster 1	AAA-ATPase At3g28580-like isoform X2 [Punica granatum]	6.72565	2.74967	2.61507e-14	3.83483e-12	yes	up	GO:0016021(cellular_component:integral component of membrane); GO:0005524(molecular_function:ATP binding)	K08900	BCS1		COG0465(S:Function unknown)	COG0465(Domain of unknown function (DUF1995))	sp|Q9FLD5|ASD_ARATH(AAA-ATPase ASD, mitochondrial OS=Arabidopsis thaliana OX=3702 GN=AATP1 PE=1 SV=1)	PF14363(AAA_assoc:Domain associated at C-terminal with AAA); PF00004(AAA:ATPase family associated with various cellular activities (AAA)); PF05496(RuvB_N:Holliday junction DNA helicase RuvB P-loop domain); PF13191(AAA_16:AAA ATPase domain); PF13555(AAA_29:P-loop containing region of AAA domain)
TRINITY_DN9386_c0_g1	Cluster 1	uncharacterized protein LOC116212329 [Punica granatum]	2.28704	1.19348	2.66639e-14	3.88581e-12	yes	up	GO:0006396(biological_process:RNA processing)				ENOG410YKFM(S:Function unknown)	ENOG410YKFM(expressed protein)		PF13431(TPR_17:Tetratricopeptide repeat); PF14559(TPR_19:Tetratricopeptide repeat); PF13428(TPR_14:Tetratricopeptide repeat); PF12569(NARP1:NMDA receptor-regulated protein 1)
TRINITY_DN16172_c0_g2	Cluster 1	sulfite exporter TauE/SafE family protein 4-like isoform X1 [Manihot esculenta]	2.07483	1.05299	7.08931e-14	9.90098e-12	yes	up	GO:0016567(biological_process:protein ubiquitination); GO:0016021(cellular_component:integral component of membrane); GO:0031464(cellular_component:Cul4A-RING E3 ubiquitin ligase complex)				ENOG410Y9P7(S:Function unknown)	ENOG410Y9P7(Sulfite exporter TauE/SafE)	sp|Q8S9J0|TAUE4_ARATH(Sulfite exporter TauE/SafE family protein 4 OS=Arabidopsis thaliana OX=3702 GN=At2g36630 PE=2 SV=1)	PF01925(TauE:Sulfite exporter TauE/SafE)
TRINITY_DN10696_c0_g1	Cluster 1		9.08228	3.18306	9.06168e-14	1.24336e-11	yes	up
TRINITY_DN29559_c0_g1	Cluster 1	auxin-induced protein 6B-like [Glycine soja]	551.31	9.10672	1.44101e-13	1.92104e-11	yes	up	GO:0009733(biological_process:response to auxin)	oeu;K14488	;SAUR	map04075(Plant hormone signal transduction)	ENOG410ZNE5(S:Function unknown)	ENOG410ZNE5(SAUR family)	sp|Q9ZUZ3|SAU32_ARATH(Auxin-responsive protein SAUR32 OS=Arabidopsis thaliana OX=3702 GN=SAUR32 PE=2 SV=1)	PF02519(Auxin_inducible:Auxin responsive protein)
TRINITY_DN11110_c0_g2	Cluster 1	NDR1/HIN1-like protein 13 [Punica granatum]	2.4318	1.28202	1.50374e-13	1.98835e-11	yes	up	GO:0016021(cellular_component:integral component of membrane)				ENOG410YIDD(S:Function unknown)	ENOG410YIDD(Harpin-induced protein 1 containing protein, expressed)	sp|Q9ZVD2|NHL13_ARATH(NDR1/HIN1-like protein 13 OS=Arabidopsis thaliana OX=3702 GN=NHL13 PE=2 SV=1)	PF03168(LEA_2:Late embryogenesis abundant protein)
TRINITY_DN16602_c0_g1	Cluster 1	PREDICTED: probable E3 ubiquitin-protein ligase XERICO [Fragaria vesca subsp. vesca]	4.85029	2.27807	1.80863e-13	2.33164e-11	yes	up	GO:0008270(molecular_function:zinc ion binding)	K16285	XERICO		ENOG41121N2(S:Function unknown)	ENOG41121N2(VAMP-like protein)	sp|Q9SI09|XERIC_ARATH(Probable E3 ubiquitin-protein ligase XERICO OS=Arabidopsis thaliana OX=3702 GN=XERICO PE=1 SV=1)	PF13639(zf-RING_2:Ring finger domain); PF17123(zf-RING_11:RING-like zinc finger); PF12678(zf-rbx1:RING-H2 zinc finger domain); PF00097(zf-C3HC4:Zinc finger, C3HC4 type (RING finger))
TRINITY_DN4049_c0_g1	Cluster 1	hypothetical protein CDL15_Pgr018774 [Punica granatum]	2.68476	1.42479	3.75192e-13	4.51442e-11	yes	up		K15095	E1.1.1.208	map00902(Monoterpenoid biosynthesis)	COG1028(S:Function unknown)	COG1028(Dehydrogenase reductase)	sp|Q9M2E2|SDR1_ARATH((+)-neomenthol dehydrogenase OS=Arabidopsis thaliana OX=3702 GN=SDR1 PE=1 SV=1)	PF00106(adh_short:short chain dehydrogenase); PF13561(adh_short_C2:Enoyl-(Acyl carrier protein) reductase); PF08659(KR:KR domain); PF01370(Epimerase:NAD dependent epimerase/dehydratase family); PF16363(GDP_Man_Dehyd:GDP-mannose 4,6 dehydratase); PF02719(Polysacc_synt_2:Polysaccharide biosynthesis protein)
TRINITY_DN14512_c0_g1	Cluster 1	wall-associated receptor kinase-like 6 isoform X1 [Punica granatum]	547.667	9.09715	5.47399e-13	6.35823e-11	yes	up	GO:0004674(molecular_function:protein serine/threonine kinase activity); GO:0016021(cellular_component:integral component of membrane); GO:0030247(molecular_function:polysaccharide binding); GO:0005509(molecular_function:calcium ion binding); GO:0005524(molecular_function:ATP binding)						sp|Q9S9M5|WAKLA_ARATH(Wall-associated receptor kinase-like 1 OS=Arabidopsis thaliana OX=3702 GN=WAKL1 PE=2 SV=1)	PF00069(Pkinase:Protein kinase domain); PF07714(PK_Tyr_Ser-Thr:Protein tyrosine and serine/threonine kinase); PF12260(PIP49_C:Protein-kinase domain of FAM69)
TRINITY_DN16722_c0_g3	Cluster 1	uncharacterized protein LOC116196094 [Punica granatum]	2.13952	1.09729	6.51424e-13	7.52924e-11	yes	up	GO:0016021(cellular_component:integral component of membrane)				ENOG41102N8(S:Function unknown)	ENOG41102N8(high-affinity nickel-transport family protein)	sp|Q07404|UREH_BACSB(Urease accessory protein UreH OS=Bacillus sp. (strain TB-90) OX=36824 GN=ureH PE=3 SV=1)	PF13386(DsbD_2:Cytochrome C biogenesis protein transmembrane region)
TRINITY_DN9142_c0_g1	Cluster 1	1-aminocyclopropane-1-carboxylate oxidase homolog 1-like isoform X1 [Punica granatum]	2.53243	1.34052	8.57436e-13	9.67213e-11	yes	up	GO:0046872(molecular_function:metal ion binding); GO:0016491(molecular_function:oxidoreductase activity)				COG3491(S:Function unknown)	COG3491(2OGFe(II) oxygenase)	sp|Q84MB3|ACCH1_ARATH(1-aminocyclopropane-1-carboxylate oxidase homolog 1 OS=Arabidopsis thaliana OX=3702 GN=At1g06620 PE=2 SV=1)	PF03171(2OG-FeII_Oxy:2OG-Fe(II) oxygenase superfamily); PF14226(DIOX_N:non-haem dioxygenase in morphine synthesis N-terminal)
TRINITY_DN6638_c0_g1	Cluster 1	serine/threonine-protein kinase STN7, chloroplastic [Punica granatum]	2.83931	1.50554	9.83698e-13	1.09907e-10	yes	up	GO:0004674(molecular_function:protein serine/threonine kinase activity); GO:0016021(cellular_component:integral component of membrane); GO:0005524(molecular_function:ATP binding); GO:0004672(molecular_function:protein kinase activity)				ENOG410XPP3(S:Function unknown)	ENOG410XPP3(inactive receptor kinase)	sp|Q9S713|STT7_ARATH(Serine/threonine-protein kinase STN7, chloroplastic OS=Arabidopsis thaliana OX=3702 GN=STN7 PE=1 SV=1)	PF00069(Pkinase:Protein kinase domain); PF07714(PK_Tyr_Ser-Thr:Protein tyrosine and serine/threonine kinase); PF13095(FTA2:Kinetochore Sim4 complex subunit FTA2)
TRINITY_DN15540_c0_g1	Cluster 1	uncharacterized protein LOC116192153 isoform X1 [Punica granatum]	2.07307	1.05177	2.94779e-12	3.06035e-10	yes	up	GO:0009507(cellular_component:chloroplast)				ENOG410XZGC(S:Function unknown)	ENOG410XZGC(-)
TRINITY_DN7327_c0_g1	Cluster 1	serine/threonine-protein kinase STN8, chloroplastic [Punica granatum]	2.03887	1.02777	5.05361e-12	5.04565e-10	yes	up	GO:0005524(molecular_function:ATP binding); GO:0004672(molecular_function:protein kinase activity)				ENOG410XPP3(T:Signal transduction mechanisms)	ENOG410XPP3(Cyclin-Dependent Kinase)	sp|Q9LZV4|STN8_ARATH(Serine/threonine-protein kinase STN8, chloroplastic OS=Arabidopsis thaliana OX=3702 GN=STN8 PE=2 SV=1)	PF00069(Pkinase:Protein kinase domain); PF07714(PK_Tyr_Ser-Thr:Protein tyrosine and serine/threonine kinase); PF14531(Kinase-like:Kinase-like)
TRINITY_DN9689_c0_g1	Cluster 1	uncharacterized protein LOC116198818 [Punica granatum]	3.15927	1.65959	8.45054e-12	8.15946e-10	yes	up					ENOG41124KJ(S:Function unknown)	ENOG41124KJ(-)
TRINITY_DN10479_c0_g3	Cluster 1	uncharacterized protein LOC116212397 [Punica granatum]	2.09648	1.06797	1.32311e-11	1.23191e-09	yes	up					ENOG410ZBPB(S:Function unknown)	ENOG410ZBPB(Polyketide cyclase / dehydrase and lipid transport)	sp|Q95748|NDUS3_ARATH(NADH dehydrogenase [ubiquinone] iron-sulfur protein 3 OS=Arabidopsis thaliana OX=3702 GN=NAD9 PE=1 SV=2)	PF03364(Polyketide_cyc:Polyketide cyclase / dehydrase and lipid transport); PF10604(Polyketide_cyc2:Polyketide cyclase / dehydrase and lipid transport)
TRINITY_DN6052_c0_g1	Cluster 1		2.13499	1.09423	1.53449e-11	1.40092e-09	yes	up
TRINITY_DN9704_c0_g1	Cluster 1	sodium/hydrogen exchanger 2 [Punica granatum]	2.65131	1.40671	2.07119e-11	1.84777e-09	yes	up	GO:0006885(biological_process:regulation of pH); GO:0015385(molecular_function:sodium:proton antiporter activity); GO:0016021(cellular_component:integral component of membrane)				COG0025(P:Inorganic ion transport and metabolism)	COG0025(chloride channel)	sp|Q56XP4|NHX2_ARATH(Sodium/hydrogen exchanger 2 OS=Arabidopsis thaliana OX=3702 GN=NHX2 PE=2 SV=2)	PF00999(Na_H_Exchanger:Sodium/hydrogen exchanger family)
TRINITY_DN25659_c0_g1	Cluster 1	scopoletin glucosyltransferase-like [Punica granatum]	6.13026	2.61595	2.88751e-11	2.4908e-09	yes	up	GO:0016758(molecular_function:transferase activity, transferring hexosyl groups); GO:0008194(molecular_function:UDP-glycosyltransferase activity); GO:0047213(molecular_function:anthocyanidin 3-O-glucosyltransferase activity); GO:0043231(cellular_component:intracellular membrane-bounded organelle)				COG1819(S:Function unknown)	COG1819(Lipid-transfer protein)	sp|Q9AT54|SCGT_TOBAC(Scopoletin glucosyltransferase OS=Nicotiana tabacum OX=4097 GN=TOGT1 PE=1 SV=1)	PF00201(UDPGT:UDP-glucoronosyl and UDP-glucosyl transferase)
TRINITY_DN6549_c0_g2	Cluster 1	hypothetical protein CRG98_009279 [Punica granatum]	2.22005	1.15059	3.44495e-11	2.90751e-09	yes	up	GO:0005347(molecular_function:ATP transmembrane transporter activity); GO:0016021(cellular_component:integral component of membrane); GO:0035352(biological_process:NAD transmembrane transport); GO:0051724(molecular_function:NAD transporter activity)	K15115	SLC25A32, MFT		ENOG410XS20(S:Function unknown)	ENOG410XS20(solute carrier family 25 (pyrimidine nucleotide carrier)	sp|O22261|NDT1_ARATH(Nicotinamide adenine dinucleotide transporter 1, chloroplastic OS=Arabidopsis thaliana OX=3702 GN=NDT1 PE=1 SV=2)	PF00153(Mito_carr:Mitochondrial carrier protein)
TRINITY_DN7945_c0_g2	Cluster 1		299.997	8.2288	4.15065e-11	3.42911e-09	yes	up
TRINITY_DN10011_c0_g1	Cluster 1	probable purine permease 11 [Punica granatum]	3.82341	1.93486	5.03899e-11	4.03514e-09	yes	up	GO:0016020(cellular_component:membrane); GO:0016021(cellular_component:integral component of membrane); GO:0005345(molecular_function:purine nucleobase transmembrane transporter activity); GO:0015211(molecular_function:purine nucleoside transmembrane transporter activity); GO:0006863(biological_process:purine nucleobase transport)				ENOG410YEZY(S:Function unknown)	ENOG410YEZY(purine permease)	sp|Q9LPF6|PUP11_ARATH(Probable purine permease 11 OS=Arabidopsis thaliana OX=3702 GN=PUP11 PE=1 SV=1)	PF16913(PUNUT:Purine nucleobase transmembrane transport)
TRINITY_DN5917_c1_g1	Cluster 1	UPF0496 protein 4-like [Punica granatum]	2.82475	1.49812	5.52269e-11	4.36292e-09	yes	up	GO:0016021(cellular_component:integral component of membrane)				ENOG410YFZ5(S:Function unknown)	ENOG410YFZ5(Protein of unknown function (DUF793))	sp|Q9CAK4|ROH1_ARATH(Protein ROH1 OS=Arabidopsis thaliana OX=3702 GN=ROH1 PE=1 SV=1)	PF05633(BPS1:Protein BYPASS1-related); PF05055(DUF677:Protein of unknown function (DUF677))
TRINITY_DN9597_c0_g1	Cluster 1	hypothetical protein CRG98_035234 [Punica granatum]	3.34867	1.74359	6.59149e-11	5.13808e-09	yes	up	GO:0016788(molecular_function:hydrolase activity, acting on ester bonds)				COG3240(J:Translation, ribosomal structure and biogenesis)	COG3240(This protein promotes the GTP-dependent binding of aminoacyl-tRNA to the A-site of ribosomes during protein biosynthesis (By similarity))	sp|Q9FJ40|GDL86_ARATH(GDSL esterase/lipase At5g45960 OS=Arabidopsis thaliana OX=3702 GN=At5g45960 PE=2 SV=1)	PF00657(Lipase_GDSL:GDSL-like Lipase/Acylhydrolase)
TRINITY_DN9049_c0_g1	Cluster 1	protein PROTON GRADIENT REGULATION 5, chloroplastic-like isoform X1 [Cynara cardunculus var. scolymus]	2.23624	1.16107	1.11121e-10	8.32979e-09	yes	up	GO:0009644(biological_process:response to high light intensity); GO:0009773(biological_process:photosynthetic electron transport in photosystem I)				ENOG411252E(S:Function unknown)	ENOG411252E(protein PROTON GRADIENT REGULATION 5)	sp|Q9SL05|PGR5_ARATH(Protein PROTON GRADIENT REGULATION 5, chloroplastic OS=Arabidopsis thaliana OX=3702 GN=PGR5 PE=1 SV=1)
TRINITY_DN10791_c0_g1	Cluster 1		12.9474	3.69459	1.19562e-10	8.90568e-09	yes	up								PF12799(LRR_4:Leucine Rich repeats (2 copies))
TRINITY_DN11263_c1_g3	Cluster 1	hypothetical protein CDL15_Pgr017540 [Punica granatum]	309.39	8.27328	1.49106e-10	1.08648e-08	yes	up	GO:0007165(biological_process:signal transduction); GO:0043531(molecular_function:ADP binding)				ENOG4112BMQ(L:Replication, recombination and repair); COG4886(L:Replication, recombination and repair)	ENOG4112BMQ(helicase); COG4886(helicase)	sp|Q40392|TMVRN_NICGU(TMV resistance protein N OS=Nicotiana glutinosa OX=35889 GN=N PE=1 SV=1)	PF13855(LRR_8:Leucine rich repeat); PF12799(LRR_4:Leucine Rich repeats (2 copies))
TRINITY_DN11449_c0_g1	Cluster 1	transcription factor IBH1-like 1 [Punica granatum]	2.39164	1.258	1.52712e-10	1.10589e-08	yes	up	GO:0044212(molecular_function:transcription regulatory region DNA binding); GO:0046983(molecular_function:protein dimerization activity); GO:0009742(biological_process:brassinosteroid mediated signaling pathway); GO:0040008(biological_process:regulation of growth)				ENOG410YUFS(S:Function unknown)	ENOG410YUFS(-)	sp|Q9M0B9|IBL1_ARATH(Transcription factor IBH1-like 1 OS=Arabidopsis thaliana OX=3702 GN=IBL1 PE=1 SV=1)
TRINITY_DN29576_c0_g1	Cluster 1	hypothetical protein CDL15_Pgr015447 [Punica granatum]	6.99555	2.80644	1.65274e-10	1.18226e-08	yes	up	GO:0016620(molecular_function:oxidoreductase activity, acting on the aldehyde or oxo group of donors, NAD or NADP as acceptor)	K12355	REF1	map00940(Phenylpropanoid biosynthesis)	COG1012(C:Energy production and conversion)	COG1012(Dehydrogenase)	sp|Q56YU0|AL2C4_ARATH(Aldehyde dehydrogenase family 2 member C4 OS=Arabidopsis thaliana OX=3702 GN=ALDH2C4 PE=1 SV=2)	PF00171(Aldedh:Aldehyde dehydrogenase family)
TRINITY_DN9690_c0_g2	Cluster 1	uncharacterized protein LOC116187202 [Punica granatum]	3.1406	1.65104	2.69841e-10	1.81412e-08	yes	up	GO:0005634(cellular_component:nucleus); GO:0008270(molecular_function:zinc ion binding); GO:0045893(biological_process:positive regulation of transcription, DNA-templated); GO:0003677(molecular_function:DNA binding)				ENOG4111PGH(S:Function unknown)	ENOG4111PGH(-)		PF05349(GATA-N:GATA-type transcription activator, N-terminal)
TRINITY_DN15184_c0_g3	Cluster 1	uncharacterized protein LOC116195187 [Punica granatum]	2.08566	1.06051	4.47587e-10	2.87719e-08	yes	up	GO:0046983(molecular_function:protein dimerization activity); GO:0005783(cellular_component:endoplasmic reticulum)				ENOG41119UA(S:Function unknown)	ENOG41119UA(-)
TRINITY_DN12032_c0_g2	Cluster 1	chloroplast processing peptidase [Punica granatum]	2.53371	1.34125	5.03078e-10	3.1902e-08	yes	up	GO:0016021(cellular_component:integral component of membrane); GO:0008236(molecular_function:serine-type peptidase activity)	K03100	lepB	map03060(Protein export)	COG0681(S:Function unknown)	COG0681(-)	sp|Q8H0W1|PLSP1_ARATH(Chloroplast processing peptidase OS=Arabidopsis thaliana OX=3702 GN=PLSP1 PE=2 SV=2)	PF10502(Peptidase_S26:Signal peptidase, peptidase S26)
TRINITY_DN16348_c0_g1	Cluster 1	peroxisomal membrane protein 11B [Punica granatum]	2.82734	1.49945	7.21133e-10	4.42931e-08	yes	up	GO:0044375(biological_process:regulation of peroxisome size); GO:0005779(cellular_component:integral component of peroxisomal membrane); GO:0005778(cellular_component:peroxisomal membrane); GO:0016559(biological_process:peroxisome fission)				ENOG4111NS6(I:Lipid transport and metabolism)	ENOG4111NS6(lycopene beta cyclase)	sp|Q9STY0|PX11B_ARATH(Peroxisomal membrane protein 11B OS=Arabidopsis thaliana OX=3702 GN=PEX11B PE=1 SV=1)	PF05648(PEX11:Peroxisomal biogenesis factor 11 (PEX11))
TRINITY_DN4729_c0_g1	Cluster 1	hypothetical protein FH972_012108 [Carpinus fangiana]	2.2387	1.16266	8.11465e-10	4.8819e-08	yes	up	GO:0016021(cellular_component:integral component of membrane)				ENOG410Y934(S:Function unknown)	ENOG410Y934(F-box protein)	sp|Q9LN77|P2A12_ARATH(F-box protein PP2-A12 OS=Arabidopsis thaliana OX=3702 GN=P2A12 PE=2 SV=1)	PF14299(PP2:Phloem protein 2); PF00646(F-box:F-box domain)
TRINITY_DN2928_c0_g1	Cluster 1	cytochrome P450 CYP72A219-like [Punica granatum]	2.63391	1.39721	1.02931e-09	6.00763e-08	yes	up	GO:0005506(molecular_function:iron ion binding); GO:0016705(molecular_function:oxidoreductase activity, acting on paired donors, with incorporation or reduction of molecular oxygen); GO:0016021(cellular_component:integral component of membrane); GO:0004497(molecular_function:monooxygenase activity); GO:0020037(molecular_function:heme binding)						sp|Q9LUC5|C7A15_ARATH(Cytochrome P450 72A15 OS=Arabidopsis thaliana OX=3702 GN=CYP72A15 PE=2 SV=1)	PF00067(p450:Cytochrome P450)
TRINITY_DN2436_c0_g2	Cluster 1	chaperone protein dnaJ 11, chloroplastic-like [Punica granatum]	2.24423	1.16622	1.18782e-09	6.79752e-08	yes	up					COG0484(O:Posttranslational modification, protein turnover, chaperones)	COG0484(ATP binding to DnaK triggers the release of the substrate protein, thus completing the reaction cycle. Several rounds of ATP-dependent interactions between DnaJ, DnaK and GrpE are required for fully efficient folding. Also involved, together with DnaK and GrpE, in the DNA replication of plasmids through activation of initiation proteins (By similarity))	sp|Q9FYB5|DNJ11_ARATH(Chaperone protein dnaJ 11, chloroplastic OS=Arabidopsis thaliana OX=3702 GN=ATJ11 PE=1 SV=2)	PF00226(DnaJ:DnaJ domain)
TRINITY_DN7916_c1_g1	Cluster 1	TMV resistance protein N-like isoform X1 [Punica granatum]	4.70069	2.23287	1.32476e-09	7.54439e-08	yes	up	GO:0016021(cellular_component:integral component of membrane); GO:0007165(biological_process:signal transduction); GO:0043531(molecular_function:ADP binding)						sp|Q40253|L6_LINUS(Disease resistance protein L6 OS=Linum usitatissimum OX=4006 GN=L6 PE=1 SV=1)	PF01582(TIR:TIR domain); PF13676(TIR_2:TIR domain)
TRINITY_DN7747_c0_g1	Cluster 1	em-like protein GEA6 [Rhodamnia argentea]	9.72274	3.28136	1.6144e-09	9.01874e-08	yes	up	GO:0005829(cellular_component:cytosol); GO:0009737(biological_process:response to abscisic acid)				ENOG410YPWX(S:Function unknown)	ENOG410YPWX(acquisition of desiccation tolerance in seed)	sp|P42755|EM4_WHEAT(Em protein H5 OS=Triticum aestivum OX=4565 GN=EMH5 PE=2 SV=1)	PF00477(LEA_5:Small hydrophilic plant seed protein)
TRINITY_DN6573_c0_g1	Cluster 1	protein PIN-LIKES 3-like isoform X2 [Punica granatum]	38.756	5.27635	1.76747e-09	9.80382e-08	yes	up	GO:0016021(cellular_component:integral component of membrane); GO:0055085(biological_process:transmembrane transport)				COG0679(S:Function unknown)	COG0679(Auxin Efflux Carrier)	sp|F4HWB6|PILS1_ARATH(Protein PIN-LIKES 1 OS=Arabidopsis thaliana OX=3702 GN=PILS1 PE=2 SV=1)	PF03547(Mem_trans:Membrane transport protein)
TRINITY_DN8726_c0_g2	Cluster 1	monothiol glutaredoxin-S4-like [Punica granatum]	49.8747	5.64023	2.10521e-09	1.14605e-07	yes	up	GO:0045454(biological_process:cell redox homeostasis); GO:0015035(molecular_function:protein disulfide oxidoreductase activity); GO:0005623(cellular_component:cell); GO:0009055(molecular_function:electron carrier activity)	K03676	grxC, GLRX, GLRX2		COG0695(O:Posttranslational modification, protein turnover, chaperones)	COG0695(Glutaredoxin)	sp|O23419|GRXS4_ARATH(Monothiol glutaredoxin-S4 OS=Arabidopsis thaliana OX=3702 GN=GRXS4 PE=3 SV=1)	PF00462(Glutaredoxin:Glutaredoxin)
TRINITY_DN27221_c0_g1	Cluster 1	hypothetical protein CDL15_Pgr023915 [Punica granatum]	2.88466	1.5284	2.24991e-09	1.21077e-07	yes	up
TRINITY_DN10893_c0_g1	Cluster 1	uncharacterized protein LOC116208501 [Punica granatum]	2.31445	1.21067	3.28131e-09	1.71087e-07	yes	up	GO:0019901(molecular_function:protein kinase binding); GO:0005737(cellular_component:cytoplasm)				COG4886(S:Function unknown)	COG4886(BURP domain-containing protein)		PF13855(LRR_8:Leucine rich repeat); PF12799(LRR_4:Leucine Rich repeats (2 copies)); PF14580(LRR_9:Leucine-rich repeat)
TRINITY_DN10985_c0_g1	Cluster 1	probable sarcosine oxidase [Punica granatum]	2.85257	1.51226	6.14935e-09	3.03752e-07	yes	up	GO:0046653(biological_process:tetrahydrofolate metabolic process); GO:0008115(molecular_function:sarcosine oxidase activity)	K00306	PIPOX	map04146(Peroxisome); map00310(Lysine degradation); map00260(Glycine, serine and threonine metabolism)	COG0665(T:Signal transduction mechanisms)	COG0665(Serine Threonine protein kinase)	sp|Q9SJA7|SOX_ARATH(Probable sarcosine oxidase OS=Arabidopsis thaliana OX=3702 GN=At2g24580 PE=2 SV=1)	PF01266(DAO:FAD dependent oxidoreductase); PF01134(GIDA:Glucose inhibited division protein A); PF12831(FAD_oxidored:FAD dependent oxidoreductase); PF13450(NAD_binding_8:NAD(P)-binding Rossmann-like domain)
TRINITY_DN15486_c0_g2	Cluster 1	plant intracellular Ras-group-related LRR protein 1-like [Punica granatum]	178.828	7.48243	6.91287e-09	3.3791e-07	yes	up					COG4886(S:Function unknown)	COG4886(leucine Rich Repeat)	sp|Q9FFJ3|PIRL1_ARATH(Plant intracellular Ras-group-related LRR protein 1 OS=Arabidopsis thaliana OX=3702 GN=PIRL1 PE=2 SV=1)	PF13855(LRR_8:Leucine rich repeat); PF12799(LRR_4:Leucine Rich repeats (2 copies))
TRINITY_DN16954_c1_g1	Cluster 1	uncharacterized protein LOC106447866 [Brassica napus]	2.58283	1.36895	7.32845e-09	3.55999e-07	yes	up	GO:0003964(molecular_function:RNA-directed DNA polymerase activity)				ENOG410XS82(S:Function unknown); ENOG410ZSHC(L:Replication, recombination and repair); ENOG410Y65V(S:Function unknown)	ENOG410XS82(Retrotransposon protein); ENOG410ZSHC(Reverse transcriptase (RNA-dependent DNA polymerase)); ENOG410Y65V(Retrotransposon protein)	sp|Q42600|C84A1_ARATH(Cytochrome P450 84A1 OS=Arabidopsis thaliana OX=3702 GN=CYP84A1 PE=1 SV=1)	PF00078(RVT_1:Reverse transcriptase (RNA-dependent DNA polymerase)); PF13966(zf-RVT:zinc-binding in reverse transcriptase)
TRINITY_DN9498_c0_g1	Cluster 1	probable lysophospholipase BODYGUARD 3 [Punica granatum]	2.24858	1.16901	7.79086e-09	3.76125e-07	yes	up	GO:0016787(molecular_function:hydrolase activity); GO:0016021(cellular_component:integral component of membrane)				ENOG4111I4P(S:Function unknown)	ENOG4111I4P(alpha/beta hydrolase fold)	sp|O22977|BDG3_ARATH(Probable lysophospholipase BODYGUARD 3 OS=Arabidopsis thaliana OX=3702 GN=BDG3 PE=2 SV=1)	PF00561(Abhydrolase_1:alpha/beta hydrolase fold); PF12697(Abhydrolase_6:Alpha/beta hydrolase family); PF12146(Hydrolase_4:Serine aminopeptidase, S33); PF06821(Ser_hydrolase:Serine hydrolase)
TRINITY_DN7281_c0_g1	Cluster 1	high mobility group B protein 9 isoform X1 [Punica granatum]	2.08196	1.05794	1.08914e-08	5.08042e-07	yes	up	GO:0005634(cellular_component:nucleus); GO:0003677(molecular_function:DNA binding)				ENOG410Y2AP(S:Function unknown)	ENOG410Y2AP(At rich interactive domain)	sp|Q9SGS2|HMGB9_ARATH(High mobility group B protein 9 OS=Arabidopsis thaliana OX=3702 GN=HMGB9 PE=1 SV=1)	PF01388(ARID:ARID/BRIGHT DNA binding domain); PF00505(HMG_box:HMG (high mobility group) box); PF09011(HMG_box_2:HMG-box domain)
TRINITY_DN9642_c0_g1	Cluster 1	deoxyribodipyrimidine photo-lyase [Punica granatum]	2.16564	1.1148	1.31909e-08	5.96248e-07	yes	up	GO:0009650(biological_process:UV protection); GO:0003904(molecular_function:deoxyribodipyrimidine photo-lyase activity); GO:0000719(biological_process:photoreactive repair); GO:0071949(molecular_function:FAD binding); GO:0006281(biological_process:DNA repair)	K01669	phrB		COG0415(L:Replication, recombination and repair)	COG0415(deoxyribo-dipyrimidine photolyase)	sp|Q9SB00|PHR_ARATH(Deoxyribodipyrimidine photo-lyase OS=Arabidopsis thaliana OX=3702 GN=PHR1 PE=2 SV=1)	PF00875(DNA_photolyase:DNA photolyase)
TRINITY_DN15751_c0_g1	Cluster 1	hypothetical protein CDL15_Pgr010907 [Punica granatum]	6.90169	2.78695	1.52345e-08	6.79555e-07	yes	up					ENOG410YPGG(S:Function unknown)	ENOG410YPGG(long cell-linked locus protein)		PF05553(DUF761:Cotton fibre expressed protein)
TRINITY_DN12340_c0_g1	Cluster 1	hypothetical protein CRG98_022157 [Punica granatum]	2.14933	1.10389	1.893e-08	8.24036e-07	yes	up	GO:0016758(molecular_function:transferase activity, transferring hexosyl groups); GO:0016021(cellular_component:integral component of membrane); GO:0005509(molecular_function:calcium ion binding)	K22845	PGT1	map00941(Flavonoid biosynthesis)	COG1819(S:Function unknown)	COG1819(-)	sp|D3UAG6|U88F5_MALDO(UDP-glycosyltransferase 88F5 OS=Malus domestica OX=3750 GN=UGT88F5 PE=2 SV=1)	PF00201(UDPGT:UDP-glucoronosyl and UDP-glucosyl transferase)
TRINITY_DN17878_c0_g1	Cluster 1	hypothetical protein CRG98_010914 [Punica granatum]	163.803	7.35582	1.8993e-08	8.25247e-07	yes	up	GO:0016747(molecular_function:transferase activity, transferring acyl groups other than amino-acyl groups)	K15400	HHT1	map00073(Cutin, suberine and wax biosynthesis)			sp|Q94CD1|HHT1_ARATH(Omega-hydroxypalmitate O-feruloyl transferase OS=Arabidopsis thaliana OX=3702 GN=HHT1 PE=1 SV=1)	PF02458(Transferase:Transferase family)
TRINITY_DN6351_c0_g1	Cluster 1	chorismate mutase 2 [Punica granatum]	2.1821	1.12572	1.93857e-08	8.40753e-07	yes	up	GO:0046417(biological_process:chorismate metabolic process); GO:0004106(molecular_function:chorismate mutase activity); GO:0009073(biological_process:aromatic amino acid family biosynthetic process)	K01850	E5.4.99.5	map00400(Phenylalanine, tyrosine and tryptophan biosynthesis)			sp|Q9S7H4|CM2_ARATH(Chorismate mutase 2 OS=Arabidopsis thaliana OX=3702 GN=CM2 PE=1 SV=1)
TRINITY_DN25687_c0_g1	Cluster 1	hypothetical protein CDL15_Pgr006910 [Punica granatum]	19.6978	4.29996	2.20105e-08	9.40677e-07	yes	up	GO:0009690(biological_process:cytokinin metabolic process); GO:0019139(molecular_function:cytokinin dehydrogenase activity); GO:0071949(molecular_function:FAD binding)	K00279	CKX	map00908(Zeatin biosynthesis)	COG0277(O:Posttranslational modification, protein turnover, chaperones)	COG0277(Lipid-binding protein)	sp|Q67YU0|CKX5_ARATH(Cytokinin dehydrogenase 5 OS=Arabidopsis thaliana OX=3702 GN=CKX5 PE=2 SV=1)	PF01565(FAD_binding_4:FAD binding domain)
TRINITY_DN17180_c0_g1	Cluster 1	chaperone protein ClpB1 [Punica granatum]	6.10575	2.61017	2.70144e-08	1.12984e-06	yes	up	GO:0019538(biological_process:protein metabolic process); GO:0005524(molecular_function:ATP binding)	K03695	clpB		COG0542(O:Posttranslational modification, protein turnover, chaperones)	COG0542(Heat shock protein)	sp|P42730|CLPB1_ARATH(Chaperone protein ClpB1 OS=Arabidopsis thaliana OX=3702 GN=CLPB1 PE=1 SV=2)	PF07724(AAA_2:AAA domain (Cdc48 subfamily)); PF17871(AAA_lid_9:AAA lid domain); PF00004(AAA:ATPase family associated with various cellular activities (AAA)); PF10431(ClpB_D2-small:C-terminal, D2-small domain, of ClpB protein); PF07728(AAA_5:AAA domain (dynein-related subfamily)); PF13191(AAA_16:AAA ATPase domain); PF00158(Sigma54_activat:Sigma-54 interaction domain); PF13401(AAA_22:AAA domain); P…
TRINITY_DN25356_c0_g1	Cluster 1	ethylene-responsive transcription factor ERF027 [Punica granatum]	6.04207	2.59504	2.86148e-08	1.19252e-06	yes	up	GO:0003700(molecular_function:transcription factor activity, sequence-specific DNA binding); GO:0005634(cellular_component:nucleus); GO:0008270(molecular_function:zinc ion binding); GO:0003677(molecular_function:DNA binding)				ENOG410YMJJ(K:Transcription)	ENOG410YMJJ(Transcription factor)	sp|Q9FJ90|ERF25_ARATH(Ethylene-responsive transcription factor ERF025 OS=Arabidopsis thaliana OX=3702 GN=ERF025 PE=2 SV=1)	PF00847(AP2:AP2 domain)
TRINITY_DN28542_c0_g1	Cluster 1		14.3805	3.84604	3.32966e-08	1.35899e-06	yes	up
TRINITY_DN14242_c0_g3	Cluster 1	hypothetical protein CDL15_Pgr010450 [Punica granatum]	5.20238	2.37917	4.34976e-08	1.72396e-06	yes	up	GO:0022857(molecular_function:transmembrane transporter activity); GO:0016021(cellular_component:integral component of membrane)				ENOG411076X(T:Signal transduction mechanisms)	ENOG411076X(SPX domain-containing membrane protein At4g22990-like)	sp|Q93ZQ5|SPXM3_ARATH(SPX domain-containing membrane protein At4g22990 OS=Arabidopsis thaliana OX=3702 GN=At4g22990 PE=2 SV=2)	PF07690(MFS_1:Major Facilitator Superfamily); PF03105(SPX:SPX domain); PF00083(Sugar_tr:Sugar (and other) transporter)
TRINITY_DN24429_c0_g1	Cluster 1	uncharacterized protein LOC116211606 [Punica granatum]	4.06885	2.02462	5.29904e-08	2.03822e-06	yes	up	GO:0051091(biological_process:positive regulation of sequence-specific DNA binding transcription factor activity)							PF05678(VQ:VQ motif)
TRINITY_DN9970_c0_g2	Cluster 1	protein REVEILLE 8 isoform X1 [Punica granatum]	2.10377	1.07298	5.31275e-08	2.03967e-06	yes	up	GO:0005634(cellular_component:nucleus); GO:0003677(molecular_function:DNA binding)				COG5269(K:Transcription)	COG5269(Transcription factor)	sp|Q8RWU3|RVE8_ARATH(Protein REVEILLE 8 OS=Arabidopsis thaliana OX=3702 GN=RVE8 PE=2 SV=1)	PF00249(Myb_DNA-binding:Myb-like DNA-binding domain)
TRINITY_DN12631_c0_g3	Cluster 1	hypothetical protein CDL15_Pgr019436 [Punica granatum]	2.54283	1.34644	5.38484e-08	2.06108e-06	yes	up	GO:0016593(cellular_component:Cdc73/Paf1 complex); GO:1990269(molecular_function:RNA polymerase II C-terminal domain phosphoserine binding); GO:0008270(molecular_function:zinc ion binding); GO:0003677(molecular_function:DNA binding)				ENOG41126D0(S:Function unknown)	ENOG41126D0(Plus-3 domain)		PF03126(Plus-3:Plus-3 domain)
TRINITY_DN21583_c0_g1	Cluster 1	beta-galactosidase 13-like [Syzygium oleosum]	28.3236	4.82393	6.15515e-08	2.32558e-06	yes	up	GO:0005975(biological_process:carbohydrate metabolic process); GO:0005618(cellular_component:cell wall); GO:0030246(molecular_function:carbohydrate binding); GO:0005773(cellular_component:vacuole); GO:0004565(molecular_function:beta-galactosidase activity); GO:0004553(molecular_function:hydrolase activity, hydrolyzing O-glycosyl compounds)				COG1874(G:Carbohydrate transport and metabolism)	COG1874(beta-galactosidase)	sp|Q6ZJJ0|BGA11_ORYSJ(Beta-galactosidase 11 OS=Oryza sativa subsp. japonica OX=39947 GN=Os08g0549200 PE=2 SV=1)	PF17834(GHD:Beta-sandwich domain in beta galactosidase); PF02140(Gal_Lectin:Galactose binding lectin domain); PF13364(BetaGal_dom4_5:Beta-galactosidase jelly roll domain)
TRINITY_DN12344_c0_g1	Cluster 1	cytochrome P450 CYP73A100-like [Punica granatum]	3.52268	1.81667	6.18403e-08	2.33273e-06	yes	up	GO:0005506(molecular_function:iron ion binding); GO:0016705(molecular_function:oxidoreductase activity, acting on paired donors, with incorporation or reduction of molecular oxygen); GO:0016021(cellular_component:integral component of membrane); GO:0004497(molecular_function:monooxygenase activity); GO:0020037(molecular_function:heme binding)	K00487	CYP73A	map00130(Ubiquinone and other terpenoid-quinone biosynthesis); map00940(Phenylpropanoid biosynthesis); map00941(Flavonoid biosynthesis); map00945(Stilbenoid, diarylheptanoid and gingerol biosynthesis)	COG2124(Q:Secondary metabolites biosynthesis, transport and catabolism)	COG2124(Cytochrome p450)	sp|H2DH22|C7A10_PANGI(Cytochrome P450 CYP73A100 OS=Panax ginseng OX=4054 PE=2 SV=1)	PF00067(p450:Cytochrome P450)
TRINITY_DN12433_c0_g1	Cluster 1	hypothetical protein CICLE_v10009973mg [Citrus clementina]	2.36121	1.23953	6.73571e-08	2.5246e-06	yes	up	GO:0016021(cellular_component:integral component of membrane); GO:0005747(cellular_component:mitochondrial respiratory chain complex I); GO:0009507(cellular_component:chloroplast)				ENOG410YT9T(S:Function unknown)	ENOG410YT9T(-)
TRINITY_DN7916_c0_g1	Cluster 1	hypothetical protein CRG98_046962 [Punica granatum]	2.54312	1.3466	7.31252e-08	2.71048e-06	yes	up	GO:0046982(molecular_function:protein heterodimerization activity); GO:0000786(cellular_component:nucleosome); GO:0008270(molecular_function:zinc ion binding); GO:0003677(molecular_function:DNA binding)				ENOG41114NJ(S:Function unknown)	ENOG41114NJ(Pfam:MuDR)		PF04434(SWIM:SWIM zinc finger)
TRINITY_DN22890_c0_g1	Cluster 1	PREDICTED: uncharacterized protein LOC18602038 [Theobroma cacao]	4.01675	2.00603	8.0283e-08	2.94325e-06	yes	up	GO:0016301(molecular_function:kinase activity)				ENOG4111CNQ(S:Function unknown)	ENOG4111CNQ(Pfam:DUF567)
TRINITY_DN6924_c0_g1	Cluster 1	blue copper protein-like [Punica granatum]	2.19162	1.132	1.08915e-07	3.8486e-06	yes	up	GO:0046658(cellular_component:anchored component of plasma membrane); GO:0016021(cellular_component:integral component of membrane); GO:0009055(molecular_function:electron carrier activity)				ENOG410YP7M(S:Function unknown)	ENOG410YP7M(WD repeat domain 46)
TRINITY_DN13009_c0_g1	Cluster 1		138.85	7.11739	1.37817e-07	4.72748e-06	yes	up
TRINITY_DN9231_c0_g1	Cluster 1	glucan endo-1,3-beta-glucosidase 13-like isoform X2 [Pistacia vera]	2.03704	1.02648	1.48885e-07	5.07008e-06	yes	up	GO:0046658(cellular_component:anchored component of plasma membrane); GO:0016021(cellular_component:integral component of membrane); GO:0005975(biological_process:carbohydrate metabolic process); GO:0004553(molecular_function:hydrolase activity, hydrolyzing O-glycosyl compounds)				ENOG410YA1S(G:Carbohydrate transport and metabolism)	ENOG410YA1S(glucan endo-1-3-beta-glucosidase)	sp|Q9FJU9|E1313_ARATH(Glucan endo-1,3-beta-glucosidase 13 OS=Arabidopsis thaliana OX=3702 GN=At5g56590 PE=2 SV=1)	PF07983(X8:X8 domain); PF01679(Pmp3:Proteolipid membrane potential modulator)
TRINITY_DN9792_c0_g3	Cluster 1	TMV resistance protein N-like [Punica granatum]	6.11973	2.61347	2.20522e-07	7.21632e-06	yes	up	GO:0016021(cellular_component:integral component of membrane); GO:0007165(biological_process:signal transduction); GO:0043531(molecular_function:ADP binding)						sp|V9M2S5|RPV1_VITRO(Disease resistance protein RPV1 OS=Vitis rotundifolia OX=103349 GN=RPV1 PE=1 SV=1)	PF00931(NB-ARC:NB-ARC domain); PF05729(NACHT:NACHT domain); PF00004(AAA:ATPase family associated with various cellular activities (AAA)); PF01637(ATPase_2:ATPase domain predominantly from Archaea)
TRINITY_DN10101_c0_g2	Cluster 1	17.6 kDa class I heat shock protein 2-like [Punica granatum]	3.29646	1.72092	3.05275e-07	9.55021e-06	yes	up	GO:0051259(biological_process:protein oligomerization); GO:0006457(biological_process:protein folding); GO:0042542(biological_process:response to hydrogen peroxide); GO:0051082(molecular_function:unfolded protein binding); GO:0000302(biological_process:response to reactive oxygen species); GO:0009651(biological_process:response to salt stress); GO:0009408(biological_process:response to heat); GO:…	K13993	HSP20	map04141(Protein processing in endoplasmic reticulum)	COG0071(O:Posttranslational modification, protein turnover, chaperones)	COG0071(response to heat)	sp|P27880|HSP12_MEDSA(18.2 kDa class I heat shock protein OS=Medicago sativa OX=3879 GN=HSP18.2 PE=2 SV=1)	PF00011(HSP20:Hsp20/alpha crystallin family); PF17886(ArsA_HSP20:HSP20-like domain found in ArsA)
TRINITY_DN2093_c0_g2	Cluster 1	hypothetical protein Lal_00026603 [Lupinus albus]	2.29574	1.19896	3.66431e-07	1.12977e-05	yes	up					ENOG410YHD1(S:Function unknown)	ENOG410YHD1(LSD1 zinc finger domain containing protein, expressed)	sp|Q0J7V9|LSD1_ORYSJ(Protein LSD1 OS=Oryza sativa subsp. japonica OX=39947 GN=LSD1 PE=2 SV=1)	PF06943(zf-LSD1:LSD1 zinc finger)
TRINITY_DN19653_c0_g1	Cluster 1	protein OPI10 homolog [Coffea arabica]	5.70757	2.51288	4.99876e-07	1.49029e-05	yes	up	GO:0061608(molecular_function:nuclear import signal receptor activity); GO:0005829(cellular_component:cytosol); GO:0006606(biological_process:protein import into nucleus); GO:0005634(cellular_component:nucleus)	K23327	HIKESHI		ENOG4111H6N(S:Function unknown)	ENOG4111H6N(chromosome 11 open reading frame 73)	sp|O60175|OPI10_SCHPO(Protein OPI10 homolog OS=Schizosaccharomyces pombe (strain 972 / ATCC 24843) OX=284812 GN=SPBC21H7.06c PE=3 SV=1)	PF05603(DUF775:Protein of unknown function (DUF775))
TRINITY_DN19218_c0_g1	Cluster 1	pentatricopeptide repeat-containing protein At5g21222-like [Punica granatum]	2.44802	1.29162	7.41223e-07	2.13915e-05	yes	up		K17710	PTCD1		ENOG410Z7Z7(S:Function unknown)	ENOG410Z7Z7(Resistance protein)	sp|Q8S9D1|PP395_ARATH(Pentatricopeptide repeat-containing protein At5g21222 OS=Arabidopsis thaliana OX=3702 GN=ATC401 PE=2 SV=1)	PF13041(PPR_2:PPR repeat family); PF12854(PPR_1:PPR repeat); PF13812(PPR_3:Pentatricopeptide repeat domain); PF01535(PPR:PPR repeat); PF17177(PPR_long:Pentacotripeptide-repeat region of PRORP)
TRINITY_DN7488_c0_g1	Cluster 1	protein LONG AFTER FAR-RED 3 isoform X1 [Punica granatum]	2.75698	1.46309	7.73848e-07	2.22783e-05	yes	up	GO:0016810(molecular_function:hydrolase activity, acting on carbon-nitrogen (but not peptide) bonds)				COG1574(S:Function unknown)	COG1574(amidohydrolase)	sp|A0A1I9LN01|LAF3_ARATH(Protein LONG AFTER FAR-RED 3 OS=Arabidopsis thaliana OX=3702 GN=LAF3 PE=2 SV=1)	PF07969(Amidohydro_3:Amidohydrolase family); PF01979(Amidohydro_1:Amidohydrolase family)
TRINITY_DN9770_c0_g1	Cluster 1	hypothetical protein CDL15_Pgr028113 [Punica granatum]	3.42799	1.77736	9.1996e-07	2.56354e-05	yes	up	GO:0048046(cellular_component:apoplast); GO:0050203(molecular_function:oxalate-CoA ligase activity); GO:0033611(biological_process:oxalate catabolic process); GO:0008756(molecular_function:o-succinylbenzoate-CoA ligase activity); GO:0009570(cellular_component:chloroplast stroma); GO:0010214(biological_process:seed coat development); GO:0050832(biological_process:defense response to fungus); GO:00…	K22133	AAE3	map00630(Glyoxylate and dicarboxylate metabolism)	COG0318(S:Function unknown)	COG0318(solute carrier family 35 member)	sp|Q9SMT7|4CLLA_ARATH(Oxalate--CoA ligase OS=Arabidopsis thaliana OX=3702 GN=AAE3 PE=1 SV=1)	PF00501(AMP-binding:AMP-binding enzyme); PF13193(AMP-binding_C:AMP-binding enzyme C-terminal domain)
TRINITY_DN25705_c0_g1	Cluster 1	putative lipid-binding protein At4g00165 [Punica granatum]	5.16497	2.36876	1.04778e-06	2.8553e-05	yes	up					ENOG4111D88(O:Posttranslational modification, protein turnover, chaperones)	ENOG4111D88(Lipid-binding protein)	sp|Q8RW93|LBP65_ARATH(Putative lipid-binding protein At4g00165 OS=Arabidopsis thaliana OX=3702 GN=At4g00165 PE=2 SV=1)	PF14547(Hydrophob_seed:Hydrophobic seed protein); PF00234(Tryp_alpha_amyl:Protease inhibitor/seed storage/LTP family); PF14368(LTP_2:Probable lipid transfer)
TRINITY_DN11229_c0_g1	Cluster 1	heavy metal-associated isoprenylated plant protein 26-like [Punica granatum]	9.28792	3.21535	1.26603e-06	3.38324e-05	yes	up	GO:0046872(molecular_function:metal ion binding); GO:0030001(biological_process:metal ion transport)				COG2608(S:Function unknown)	COG2608(heavy metal transport detoxification protein)	sp|Q9SZN7|HIP26_ARATH(Heavy metal-associated isoprenylated plant protein 26 OS=Arabidopsis thaliana OX=3702 GN=HIPP26 PE=1 SV=1)	PF00403(HMA:Heavy-metal-associated domain)
TRINITY_DN26731_c0_g1	Cluster 1		3.1508	1.65572	1.52984e-06	3.99377e-05	yes	up
TRINITY_DN4064_c0_g1	Cluster 1	caffeic O-methyltransferase [Punica granatum]	2.256	1.17377	1.57323e-06	4.08072e-05	yes	up	GO:0009809(biological_process:lignin biosynthetic process); GO:0008757(molecular_function:S-adenosylmethionine-dependent methyltransferase activity); GO:0047763(molecular_function:caffeate O-methyltransferase activity); GO:0008171(molecular_function:O-methyltransferase activity); GO:0019438(biological_process:aromatic compound biosynthetic process); GO:0046983(molecular_function:protein dimerizat…	K13066	E2.1.1.68, COMT	map00940(Phenylpropanoid biosynthesis)	ENOG410XS7T(S:Function unknown)	ENOG410XS7T(o-methyltransferase)	sp|O23760|COMT1_CLABR(Caffeic acid 3-O-methyltransferase OS=Clarkia breweri OX=36903 GN=COMT PE=1 SV=1)	PF00891(Methyltransf_2:O-methyltransferase domain); PF08100(Dimerisation:Dimerisation domain)
TRINITY_DN16281_c0_g1	Cluster 1	transcription factor HHO3-like [Punica granatum]	8.75208	3.12963	1.59693e-06	4.12198e-05	yes	up	GO:0043565(molecular_function:sequence-specific DNA binding); GO:0005634(cellular_component:nucleus); GO:0045892(biological_process:negative regulation of transcription, DNA-templated); GO:0003677(molecular_function:DNA binding)				ENOG4111TKR(K:Transcription)	ENOG4111TKR(Myb family transcription factor)	sp|Q8VZS3|HHO2_ARATH(Transcription factor HHO2 OS=Arabidopsis thaliana OX=3702 GN=HHO2 PE=1 SV=1)	PF00249(Myb_DNA-binding:Myb-like DNA-binding domain)
TRINITY_DN12897_c0_g2	Cluster 1	uncharacterized protein LOC116187202 [Punica granatum]	4.22564	2.07917	1.95492e-06	4.90046e-05	yes	up	GO:0005634(cellular_component:nucleus); GO:0008270(molecular_function:zinc ion binding); GO:0003677(molecular_function:DNA binding); GO:0015079(molecular_function:potassium ion transmembrane transporter activity); GO:0016021(cellular_component:integral component of membrane); GO:0045893(biological_process:positive regulation of transcription, DNA-templated)				ENOG4111PGH(S:Function unknown)	ENOG4111PGH(-)		PF05349(GATA-N:GATA-type transcription activator, N-terminal)
TRINITY_DN12529_c0_g1	Cluster 1	metacaspase-9 [Punica granatum]	2.83176	1.5017	4.33411e-06	9.79684e-05	yes	up		K22684	MCA1		ENOG410Y41C(O:Posttranslational modification, protein turnover, chaperones)	ENOG410Y41C(Metacaspase)	sp|Q9FYE1|MCA9_ARATH(Metacaspase-9 OS=Arabidopsis thaliana OX=3702 GN=AMC9 PE=1 SV=1)	PF00656(Peptidase_C14:Caspase domain)
TRINITY_DN17780_c1_g1	Cluster 1		6.98308	2.80386	4.50204e-06	0.000100986	yes	up
TRINITY_DN11762_c0_g1	Cluster 1	mitochondrial arginine transporter BAC2 [Punica granatum]	2.49551	1.31933	4.52074e-06	0.000101309	yes	up	GO:0005347(molecular_function:ATP transmembrane transporter activity); GO:0016021(cellular_component:integral component of membrane); GO:0006865(biological_process:amino acid transport); GO:0006844(biological_process:acyl carnitine transport)	K15109	SLC25A20_29, CACT, CACL, CRC1		ENOG410Z9ZS(S:Function unknown)	ENOG410Z9ZS(carrier protein)	sp|Q9CA93|BAC2_ARATH(Mitochondrial arginine transporter BAC2 OS=Arabidopsis thaliana OX=3702 GN=BAC2 PE=1 SV=1)	PF00153(Mito_carr:Mitochondrial carrier protein)
TRINITY_DN10304_c0_g1	Cluster 1	uncharacterized protein LOC116188834 [Punica granatum]	2.10968	1.07703	5.51751e-06	0.000119529	yes	up					ENOG41116EX(S:Function unknown)	ENOG41116EX(-)
TRINITY_DN14317_c0_g1	Cluster 1	uncharacterized protein LOC110608202 [Manihot esculenta]	7.06964	2.82164	7.37395e-06	0.000153246	yes	up					ENOG410Z278(S:Function unknown)	ENOG410Z278(expressed protein)
TRINITY_DN10680_c0_g1	Cluster 1	truncated transcription factor CAULIFLOWER A-like [Punica granatum]	3.21915	1.68668	1.15973e-05	0.000224696	yes	up	GO:0043565(molecular_function:sequence-specific DNA binding); GO:0044212(molecular_function:transcription regulatory region DNA binding); GO:0003700(molecular_function:transcription factor activity, sequence-specific DNA binding); GO:0005634(cellular_component:nucleus); GO:0007275(biological_process:multicellular organism development); GO:0045944(biological_process:positive regulation of transcri…	K09264	K09264		COG5068(K:Transcription)	COG5068(Transcription factor)	sp|D7SMN6|FULL_VITVI(Agamous-like MADS-box protein FUL-L OS=Vitis vinifera OX=29760 GN=FULL PE=2 SV=1)	PF00319(SRF-TF:SRF-type transcription factor (DNA-binding and dimerisation domain)); PF01486(K-box:K-box region)
TRINITY_DN3057_c0_g2	Cluster 1	transcription factor HHO6 [Punica granatum]	2.52394	1.33568	1.34886e-05	0.000255228	yes	up	GO:0005634(cellular_component:nucleus); GO:0003677(molecular_function:DNA binding)				ENOG410YFA9(K:Transcription)	ENOG410YFA9(MYB family transcription factor)	sp|Q9ZQ85|EFM_ARATH(Myb family transcription factor EFM OS=Arabidopsis thaliana OX=3702 GN=EFM PE=1 SV=2)	PF00249(Myb_DNA-binding:Myb-like DNA-binding domain)
TRINITY_DN9162_c0_g6	Cluster 1	expansin-A6-like [Punica granatum]	2.19355	1.13327	1.51046e-05	0.000278445	yes	up	GO:0005618(cellular_component:cell wall); GO:0009664(biological_process:plant-type cell wall organization); GO:0016020(cellular_component:membrane); GO:0005576(cellular_component:extracellular region)				ENOG410YEM2(G:Carbohydrate transport and metabolism); ENOG410YC36(G:Carbohydrate transport and metabolism)	ENOG410YEM2(expansin); ENOG410YC36(Pollen allergen)	sp|Q852A1|EXPA7_ORYSJ(Expansin-A7 OS=Oryza sativa subsp. japonica OX=39947 GN=EXPA7 PE=2 SV=1)	PF01357(Expansin_C:Expansin C-terminal domain); PF03330(DPBB_1:Lytic transglycolase)
TRINITY_DN10501_c0_g1	Cluster 1	RING-H2 finger protein ATL5-like isoform X1 [Punica granatum]	3.45237	1.78759	1.90163e-05	0.000337433	yes	up	GO:0016021(cellular_component:integral component of membrane)				ENOG41121N2(O:Posttranslational modification, protein turnover, chaperones)	ENOG41121N2(zinc ion binding)	sp|Q9SN28|ATL7_ARATH(RING-H2 finger protein ATL7 OS=Arabidopsis thaliana OX=3702 GN=ATL7 PE=2 SV=1)	PF13639(zf-RING_2:Ring finger domain); PF12678(zf-rbx1:RING-H2 zinc finger domain); PF13923(zf-C3HC4_2:Zinc finger, C3HC4 type (RING finger)); PF17123(zf-RING_11:RING-like zinc finger); PF00097(zf-C3HC4:Zinc finger, C3HC4 type (RING finger)); PF13445(zf-RING_UBOX:RING-type zinc-finger); PF14634(zf-RING_5:zinc-RING finger domain); PF13920(zf-C3HC4_3:Zinc finger, C3HC4 type (RING finger)); PF12861(…
TRINITY_DN13794_c0_g1	Cluster 1	hypothetical protein CRG98_042884 [Punica granatum]	2.90934	1.54069	3.96851e-05	0.000626603	yes	up	GO:0016021(cellular_component:integral component of membrane); GO:0005524(molecular_function:ATP binding); GO:0004672(molecular_function:protein kinase activity)				ENOG410XSG4(T:Signal transduction mechanisms); COG4886(T:Signal transduction mechanisms)	ENOG410XSG4((E 0.0) leucine-rich repeat family protein protein kinase family protein); COG4886((E 0.0) leucine-rich repeat family protein protein kinase family protein)	sp|C0LGH3|Y5614_ARATH(Probable LRR receptor-like serine/threonine-protein kinase At1g56140 OS=Arabidopsis thaliana OX=3702 GN=At1g56140 PE=2 SV=2)
TRINITY_DN3825_c1_g3	Cluster 1	FCS-Like Zinc finger 5-like [Punica granatum]	2.06428	1.04564	5.43206e-05	0.000809736	yes	up					ENOG410Y1Y5(S:Function unknown)	ENOG410Y1Y5(Chromosome 12 open reading frame 44)	sp|Q9SGZ8|FLZ6_ARATH(FCS-Like Zinc finger 6 OS=Arabidopsis thaliana OX=3702 GN=FLZ6 PE=1 SV=1)	PF04570(zf-FLZ:zinc-finger of the FCS-type, C2-C2)
TRINITY_DN6211_c0_g1	Cluster 1	aquaporin PIP2-4-like [Punica granatum]	2.16099	1.11169	5.53531e-05	0.000820436	yes	up	GO:0015250(molecular_function:water channel activity); GO:0016021(cellular_component:integral component of membrane); GO:0015267(molecular_function:channel activity); GO:0005886(cellular_component:plasma membrane)	K09872	PIP		COG0580(G:Carbohydrate transport and metabolism)	COG0580(Channel that permits osmotically driven movement of water in both directions. It is involved in the osmoregulation and in the maintenance of cell turgor during volume expansion in rapidly growing cells. It mediates rapid entry or exit of water in response to abrupt changes in osmolarity (By similarity))	sp|Q9ATM6|PIP24_MAIZE(Aquaporin PIP2-4 OS=Zea mays OX=4577 GN=PIP2-4 PE=1 SV=1)	PF00230(MIP:Major intrinsic protein)
TRINITY_DN10222_c0_g1	Cluster 1	hypothetical protein CDL15_Pgr013438 [Punica granatum]	2.06108	1.0434	0.000102752	0.00137529	yes	up	GO:0005737(cellular_component:cytoplasm); GO:0008080(molecular_function:N-acetyltransferase activity)				ENOG4111M9W(S:Function unknown)	ENOG4111M9W(Acetyltransferase (GNAT) family)
TRINITY_DN10751_c0_g2	Cluster 1	PREDICTED: transcription factor MYB113 [Eucalyptus grandis]	2.37419	1.24743	0.000116068	0.00151938	yes	up	GO:0043565(molecular_function:sequence-specific DNA binding); GO:0044212(molecular_function:transcription regulatory region DNA binding); GO:0003700(molecular_function:transcription factor activity, sequence-specific DNA binding); GO:0005634(cellular_component:nucleus); GO:0030154(biological_process:cell differentiation); GO:0003677(molecular_function:DNA binding)	K09422	MYBP		COG5147(S:Function unknown)	COG5147(Chromosome 1 open reading frame 35)	sp|A0A2R6S148|MYB1_ACTCC(Transcription factor MYB1 OS=Actinidia chinensis var. chinensis OX=1590841 GN=MYB1 PE=2 SV=1)	PF00249(Myb_DNA-binding:Myb-like DNA-binding domain); PF13921(Myb_DNA-bind_6:Myb-like DNA-binding domain)
TRINITY_DN13587_c0_g1	Cluster 1	hypothetical protein CDL15_Pgr020438 [Punica granatum]	2.08891	1.06275	0.000121768	0.00157129	yes	up	GO:0016021(cellular_component:integral component of membrane)
TRINITY_DN9335_c0_g1	Cluster 1	L-ascorbate peroxidase, cytosolic-like [Punica granatum]	3.80813	1.92908	0.00018446	0.00221493	yes	up	GO:0020037(molecular_function:heme binding); GO:0000302(biological_process:response to reactive oxygen species); GO:0042744(biological_process:hydrogen peroxide catabolic process); GO:0006979(biological_process:response to oxidative stress); GO:0034599(biological_process:cellular response to oxidative stress); GO:0004601(molecular_function:peroxidase activity); GO:0009507(cellular_component:chlor…	K00434	E1.11.1.11	map00480(Glutathione metabolism); map00053(Ascorbate and aldarate metabolism)	COG0376(P:Inorganic ion transport and metabolism)	COG0376(Bifunctional enzyme with both catalase and broad- spectrum peroxidase activity (By similarity))	sp|A2XFC7|APX1_ORYSI(L-ascorbate peroxidase 1, cytosolic OS=Oryza sativa subsp. indica OX=39946 GN=APX1 PE=2 SV=1)	PF00141(peroxidase:Peroxidase)
TRINITY_DN8871_c0_g2	Cluster 1		2.4892	1.31568	0.000184609	0.00221559	yes	up
TRINITY_DN24119_c0_g1	Cluster 1	hypothetical protein CRG98_014570 [Punica granatum]	6.34264	2.66508	0.000220885	0.0025495	yes	up	GO:0016021(cellular_component:integral component of membrane); GO:0009707(cellular_component:chloroplast outer membrane); GO:0016817(molecular_function:hydrolase activity, acting on acid anhydrides); GO:0045036(biological_process:protein targeting to chloroplast); GO:0005525(molecular_function:GTP binding)				ENOG410Y1GS(S:Function unknown)	ENOG410Y1GS(-)	sp|O81283|TC159_ARATH(Translocase of chloroplast 159, chloroplastic OS=Arabidopsis thaliana OX=3702 GN=TOC159 PE=1 SV=1)	PF04548(AIG1:AIG1 family); PF01926(MMR_HSR1:50S ribosome-binding GTPase); PF11886(TOC159_MAD:Translocase of chloroplast 159/132, membrane anchor domain)
TRINITY_DN13719_c0_g1	Cluster 1	hypothetical protein CDL15_Pgr012605 [Punica granatum]	5.04108	2.33373	0.000254286	0.00286124	yes	up	GO:0007165(biological_process:signal transduction); GO:0043531(molecular_function:ADP binding)						sp|Q40392|TMVRN_NICGU(TMV resistance protein N OS=Nicotiana glutinosa OX=35889 GN=N PE=1 SV=1)	PF13855(LRR_8:Leucine rich repeat); PF12799(LRR_4:Leucine Rich repeats (2 copies))
TRINITY_DN24461_c0_g1	Cluster 1	agamous-like MADS-box protein MADS4 [Punica granatum]	6.45689	2.69084	0.000338573	0.00359129	yes	up	GO:0003700(molecular_function:transcription factor activity, sequence-specific DNA binding); GO:0005634(cellular_component:nucleus); GO:0010093(biological_process:specification of floral organ identity); GO:0048833(biological_process:specification of floral organ number); GO:0045944(biological_process:positive regulation of transcription from RNA polymerase II promoter); GO:0000977(molecular_func…				COG5068(O:Posttranslational modification, protein turnover, chaperones)	COG5068(Ubox domain-containing protein)	sp|Q8LLR0|MADS4_VITVI(Agamous-like MADS-box protein MADS4 OS=Vitis vinifera OX=29760 GN=MADS4 PE=2 SV=2)	PF00319(SRF-TF:SRF-type transcription factor (DNA-binding and dimerisation domain)); PF01486(K-box:K-box region)
TRINITY_DN13868_c0_g1	Cluster 1	uncharacterized protein LOC116215829 [Punica granatum]	2.27419	1.18536	0.000609621	0.00582866	yes	up		K06195	apaG		COG2967(P:Inorganic ion transport and metabolism)	COG2967(ApaG protein)	sp|Q0ASF3|APAG_MARMM(Protein ApaG OS=Maricaulis maris (strain MCS10) OX=394221 GN=apaG PE=3 SV=1)	PF04379(DUF525:ApaG domain); PF02151(UVR:UvrB/uvrC motif)
TRINITY_DN10989_c1_g2	Cluster 1	hypothetical protein CDL15_Pgr015540 [Punica granatum]	2.16516	1.11447	0.000864429	0.00770011	yes	up	GO:0046983(molecular_function:protein dimerization activity)				ENOG410YFS3(S:Function unknown)	ENOG410YFS3(Transcription factor)	sp|Q9LTS4|BH041_ARATH(Putative transcription factor bHLH041 OS=Arabidopsis thaliana OX=3702 GN=BHLH41 PE=3 SV=1)	PF00010(HLH:Helix-loop-helix DNA-binding domain)
TRINITY_DN17938_c0_g1	Cluster 1		3.4746	1.79685	0.00108281	0.00924376	yes	up
TRINITY_DN12702_c0_g1	Cluster 1		3.88411	1.95758	0.00108903	0.0092714	yes	up
TRINITY_DN15924_c0_g2	Cluster 1		2.4666	1.30252	0.00111485	0.00943642	yes	up
TRINITY_DN1505_c0_g3	Cluster 1		4.71325	2.23672	0.00119487	0.00995923	yes	up
TRINITY_DN11230_c0_g2	Cluster 1	vicilin-like seed storage protein At2g28490 [Punica granatum]	2.53478	1.34186	0.00142727	0.0115119	yes	up	GO:0009506(cellular_component:plasmodesma); GO:0045735(molecular_function:nutrient reservoir activity)				ENOG4111FD7(S:Function unknown)	ENOG4111FD7(Vicilin-like antimicrobial peptides)	sp|Q9SK09|VCL22_ARATH(Vicilin-like seed storage protein At2g28490 OS=Arabidopsis thaliana OX=3702 GN=At2g28490 PE=2 SV=1)	PF00190(Cupin_1:Cupin); PF07883(Cupin_2:Cupin domain)
TRINITY_DN10666_c0_g1	Cluster 1		4.66134	2.22075	0.001785	0.0136823	yes	up
TRINITY_DN2577_c0_g1	Cluster 1	hypothetical protein GH714_022131 [Hevea brasiliensis]	2.1385	1.0966	0.00192332	0.014451	yes	up		K01426	E3.5.1.4, amiE	map00360(Phenylalanine metabolism); map00330(Arginine and proline metabolism); map00380(Tryptophan metabolism)	COG0154(S:Function unknown)	COG0154(Armadillo repeat containing 8)
TRINITY_DN22261_c0_g1	Cluster 1		2.36089	1.23933	0.00283845	0.0194676	yes	up
TRINITY_DN12846_c0_g1	Cluster 1		3.59573	1.84628	0.00325369	0.0216142	yes	up							sp|Q39828|SDL5A_SOYBN(Dynamin-related protein 5A OS=Glycine max OX=3847 PE=2 SV=1)
TRINITY_DN13094_c0_g1	Cluster 1		3.5203	1.8157	0.00338598	0.0223349	yes	up
TRINITY_DN10876_c0_g1	Cluster 1	PREDICTED: HVA22-like protein e isoform X2 [Pyrus x bretschneideri]	2.04569	1.03259	0.0035342	0.0230791	yes	up	GO:0016021(cellular_component:integral component of membrane)	K17279	REEP5_6		COG5052(G:Carbohydrate transport and metabolism)	COG5052(beta-amylase)	sp|Q07764|HVA22_HORVU(Protein HVA22 OS=Hordeum vulgare OX=4513 GN=HVA22 PE=2 SV=1)	PF03134(TB2_DP1_HVA22:TB2/DP1, HVA22 family)
TRINITY_DN20036_c0_g1	Cluster 1	hypothetical protein CRG98_006680 [Punica granatum]	3.90902	1.96681	0.00365368	0.0236579	yes	up	GO:0045454(biological_process:cell redox homeostasis); GO:0015035(molecular_function:protein disulfide oxidoreductase activity); GO:0006662(biological_process:glycerol ether metabolic process); GO:0005623(cellular_component:cell)	K03671	trxA		COG0526(O:Posttranslational modification, protein turnover, chaperones)	COG0526(Thioredoxin)	sp|Q8LDI5|CXXS1_ARATH(Thioredoxin-like protein CXXS1 OS=Arabidopsis thaliana OX=3702 GN=CXXS1 PE=2 SV=2)	PF00085(Thioredoxin:Thioredoxin); PF13098(Thioredoxin_2:Thioredoxin-like domain); PF04756(OST3_OST6:OST3 / OST6 family, transporter family)
TRINITY_DN12451_c0_g1	Cluster 1	TMV resistance protein N-like [Punica granatum]	2.59214	1.37414	0.00461374	0.0283012	yes	up	GO:0016021(cellular_component:integral component of membrane); GO:0007165(biological_process:signal transduction); GO:0043531(molecular_function:ADP binding)						sp|Q40253|L6_LINUS(Disease resistance protein L6 OS=Linum usitatissimum OX=4006 GN=L6 PE=1 SV=1)	PF01582(TIR:TIR domain); PF13676(TIR_2:TIR domain)
TRINITY_DN627_c0_g3	Cluster 1		2.65696	1.40978	0.00508375	0.0305455	yes	up
TRINITY_DN14716_c0_g1	Cluster 1	peroxidase 19 [Punica granatum]	2.97779	1.57424	0.00529883	0.0314432	yes	up	GO:0005737(cellular_component:cytoplasm); GO:0000049(molecular_function:tRNA binding); GO:0051499(molecular_function:D-aminoacyl-tRNA deacylase activity); GO:0020037(molecular_function:heme binding); GO:0016021(cellular_component:integral component of membrane); GO:0006979(biological_process:response to oxidative stress); GO:0005576(cellular_component:extracellular region); GO:0042744(biological_…	K00430	E1.11.1.7	map00940(Phenylpropanoid biosynthesis)	ENOG410YCA9(G:Carbohydrate transport and metabolism)	ENOG410YCA9(peroxidase)	sp|O22959|PER19_ARATH(Peroxidase 19 OS=Arabidopsis thaliana OX=3702 GN=PER19 PE=2 SV=1)	PF00141(peroxidase:Peroxidase)
TRINITY_DN15190_c0_g1	Cluster 1	probable flavin-containing monooxygenase 1 [Punica granatum]	4.20702	2.0728	0.00653949	0.0369103	yes	up	GO:0008168(molecular_function:methyltransferase activity); GO:0050661(molecular_function:NADP binding); GO:0050660(molecular_function:flavin adenine dinucleotide binding); GO:0004499(molecular_function:N,N-dimethylaniline monooxygenase activity)	K00485	FMO		COG2072(S:Function unknown)	COG2072(Transferase)	sp|Q9LMA1|FMO1_ARATH(Probable flavin-containing monooxygenase 1 OS=Arabidopsis thaliana OX=3702 GN=FMO1 PE=2 SV=1)	PF00743(FMO-like:Flavin-binding monooxygenase-like)
TRINITY_DN29153_c0_g1	Cluster 1		2.54722	1.34892	0.00675174	0.0378262	yes	up								PF02496(ABA_WDS:ABA/WDS induced protein)
TRINITY_DN13880_c0_g1	Cluster 1	monosaccharide-sensing protein 2-like [Punica granatum]	2.43001	1.28096	0.00679988	0.0380323	yes	up	GO:0005351(molecular_function:sugar:proton symporter activity); GO:0016021(cellular_component:integral component of membrane); GO:0046323(biological_process:glucose import); GO:0022857(molecular_function:transmembrane transporter activity); GO:0005887(cellular_component:integral component of plasma membrane); GO:0032440(molecular_function:2-alkenal reductase [NAD(P)] activity)				ENOG410XNQK(G:Carbohydrate transport and metabolism)	ENOG410XNQK(Transporter)	sp|Q8LPQ8|MSSP2_ARATH(Monosaccharide-sensing protein 2 OS=Arabidopsis thaliana OX=3702 GN=MSSP2 PE=1 SV=2)	PF00083(Sugar_tr:Sugar (and other) transporter)
TRINITY_DN27509_c0_g1	Cluster 1	hypothetical protein EUGRSUZ_F01775 [Eucalyptus grandis]	2.37238	1.24634	0.00709525	0.0392354	yes	up	GO:0046872(molecular_function:metal ion binding); GO:0042744(biological_process:hydrogen peroxide catabolic process); GO:0006979(biological_process:response to oxidative stress); GO:0020037(molecular_function:heme binding); GO:0004096(molecular_function:catalase activity)						sp|B8AME2|CATA3_ORYSI(Catalase isozyme C OS=Oryza sativa subsp. indica OX=39946 GN=OsI_09857 PE=3 SV=1)
TRINITY_DN24132_c0_g1	Cluster 1	hypothetical protein CDL15_Pgr025932 [Punica granatum]	2.16539	1.11463	0.00741013	0.0405032	yes	up		K23222	HARBI1		ENOG411206Y(S:Function unknown)	ENOG411206Y(transposon protein)	sp|Q9M2U3|ALPL_ARATH(Protein ALP1-like OS=Arabidopsis thaliana OX=3702 GN=At3g55350 PE=2 SV=1)	PF13359(DDE_Tnp_4:DDE superfamily endonuclease); PF04827(Plant_tran:Plant transposon protein); PF13613(HTH_Tnp_4:Helix-turn-helix of DDE superfamily endonuclease)
TRINITY_DN20121_c0_g1	Cluster 1	BTB/POZ and MATH domain-containing protein 5-like isoform X1 [Pistacia vera]	2.85005	1.51099	0.00820991	0.0438192	yes	up							sp|Q9SRV1|BPM4_ARATH(BTB/POZ and MATH domain-containing protein 4 OS=Arabidopsis thaliana OX=3702 GN=BPM4 PE=1 SV=1)
TRINITY_DN7596_c0_g2	Cluster 4	PREDICTED: mitochondrial dicarboxylate/tricarboxylate transporter DTC [Eucalyptus grandis]	3.16722	1.66322	4.79211e-32	4.88857e-29	yes	up	GO:0005347(molecular_function:ATP transmembrane transporter activity); GO:0009941(cellular_component:chloroplast envelope); GO:0005618(cellular_component:cell wall); GO:0016021(cellular_component:integral component of membrane); GO:0005739(cellular_component:mitochondrion); GO:0005774(cellular_component:vacuolar membrane); GO:0015367(molecular_function:oxoglutarate:malate antiporter activity); GO…	K15104	SLC25A11, OGC		ENOG410XQHU(S:Function unknown)	ENOG410XQHU(Mitochondrial)	sp|Q9C5M0|DTC_ARATH(Mitochondrial dicarboxylate/tricarboxylate transporter DTC OS=Arabidopsis thaliana OX=3702 GN=DTC PE=1 SV=1)	PF00153(Mito_carr:Mitochondrial carrier protein)
TRINITY_DN10695_c1_g1	Cluster 4	protein RETICULATA-RELATED 4, chloroplastic-like [Punica granatum]	2.632	1.39616	1.24775e-27	1.04557e-24	yes	up	GO:0016021(cellular_component:integral component of membrane)				ENOG410YJYE(S:Function unknown)	ENOG410YJYE(-)	sp|Q94CJ5|RER4_ARATH(Protein RETICULATA-RELATED 4, chloroplastic OS=Arabidopsis thaliana OX=3702 GN=RER4 PE=2 SV=1)	PF11891(RETICULATA-like:Protein RETICULATA-related)
TRINITY_DN12206_c0_g1	Cluster 4	hypothetical protein CRG98_032409 [Punica granatum]	7.58681	2.92349	4.57996e-27	3.46644e-24	yes	up	GO:0016021(cellular_component:integral component of membrane); GO:0007165(biological_process:signal transduction); GO:0043531(molecular_function:ADP binding)						sp|Q40253|L6_LINUS(Disease resistance protein L6 OS=Linum usitatissimum OX=4006 GN=L6 PE=1 SV=1)	PF00931(NB-ARC:NB-ARC domain); PF01582(TIR:TIR domain); PF12799(LRR_4:Leucine Rich repeats (2 copies)); PF13401(AAA_22:AAA domain); PF13191(AAA_16:AAA ATPase domain); PF05729(NACHT:NACHT domain); PF13855(LRR_8:Leucine rich repeat); PF01637(ATPase_2:ATPase domain predominantly from Archaea)
TRINITY_DN853_c0_g3	Cluster 4	ribulose bisphosphate carboxylase/oxygenase activase, chloroplastic-like isoform X1 [Punica granatum]	4.08722	2.03112	7.27311e-27	5.33278e-24	yes	up	GO:0009579(cellular_component:thylakoid); GO:0046863(molecular_function:ribulose-1,5-bisphosphate carboxylase/oxygenase activator activity); GO:0005524(molecular_function:ATP binding); GO:0009570(cellular_component:chloroplast stroma)				COG1222(O:Posttranslational modification, protein turnover, chaperones)	COG1222(26S protease regulatory subunit)	sp|Q40281|RCA_MALDO(Ribulose bisphosphate carboxylase/oxygenase activase, chloroplastic OS=Malus domestica OX=3750 GN=RCA PE=2 SV=1)	PF00004(AAA:ATPase family associated with various cellular activities (AAA))
TRINITY_DN12605_c0_g3	Cluster 4	protein EXORDIUM-like [Punica granatum]	4.09267	2.03304	2.11772e-25	1.34439e-22	yes	up					ENOG410YFUT(S:Function unknown)	ENOG410YFUT(Phi-1 protein)	sp|Q9ZPE7|EXO_ARATH(Protein EXORDIUM OS=Arabidopsis thaliana OX=3702 GN=EXO PE=2 SV=1)	PF04674(Phi_1:Phosphate-induced protein 1 conserved region)
TRINITY_DN9945_c0_g3	Cluster 4	GDP-mannose 3,5-epimerase 2 [Punica granatum]	3.45933	1.79049	8.78474e-24	4.29409e-21	yes	up	GO:0051287(molecular_function:NAD binding); GO:0047918(molecular_function:GDP-mannose 3,5-epimerase activity)	K10046	GME	map00520(Amino sugar and nucleotide sugar metabolism); map00053(Ascorbate and aldarate metabolism)	COG0451(M:Cell wall/membrane/envelope biogenesis)	COG0451(Nad-dependent epimerase dehydratase)	sp|A3C4S4|GME1_ORYSJ(GDP-mannose 3,5-epimerase 1 OS=Oryza sativa subsp. japonica OX=39947 GN=GME-1 PE=1 SV=1)	PF01370(Epimerase:NAD dependent epimerase/dehydratase family); PF16363(GDP_Man_Dehyd:GDP-mannose 4,6 dehydratase); PF01073(3Beta_HSD:3-beta hydroxysteroid dehydrogenase/isomerase family); PF13460(NAD_binding_10:NAD(P)H-binding); PF07993(NAD_binding_4:Male sterility protein); PF02719(Polysacc_synt_2:Polysaccharide biosynthesis protein)
TRINITY_DN6998_c0_g1	Cluster 4	calnexin homolog [Punica granatum]	3.89065	1.96001	3.00942e-23	1.38451e-20	yes	up	GO:0016021(cellular_component:integral component of membrane); GO:0006457(biological_process:protein folding); GO:0005509(molecular_function:calcium ion binding); GO:0051082(molecular_function:unfolded protein binding); GO:0005783(cellular_component:endoplasmic reticulum)	K08054	CANX	map04145(Phagosome); map04141(Protein processing in endoplasmic reticulum)	ENOG410XP7T(U:Intracellular trafficking, secretion, and vesicular transport)	ENOG410XP7T(Calnexin)	sp|Q39994|CALX_HELTU(Calnexin homolog OS=Helianthus tuberosus OX=4233 PE=2 SV=1)
TRINITY_DN1077_c0_g1	Cluster 4	luminal-binding protein 5 [Citrus clementina]	2.7304	1.44911	1.06391e-21	4.37941e-19	yes	up	GO:0005737(cellular_component:cytoplasm); GO:0016020(cellular_component:membrane); GO:0006986(biological_process:response to unfolded protein); GO:0030968(biological_process:endoplasmic reticulum unfolded protein response); GO:0042623(molecular_function:ATPase activity, coupled); GO:0031072(molecular_function:heat shock protein binding); GO:0005788(cellular_component:endoplasmic reticulum lumen);…	K09490	HSPA5, BIP	map03060(Protein export); map04141(Protein processing in endoplasmic reticulum)	COG0443(O:Posttranslational modification, protein turnover, chaperones)	COG0443(Heat shock protein)	sp|P49118|BIP_SOLLC(Luminal-binding protein OS=Solanum lycopersicum OX=4081 PE=2 SV=1)	PF00012(HSP70:Hsp70 protein)
TRINITY_DN15429_c0_g1	Cluster 4	uncharacterized protein DS421_17g588830 [Arachis hypogaea]	5.77502	2.52983	1.22617e-21	4.96027e-19	yes	up
TRINITY_DN10074_c0_g1	Cluster 4	uncharacterized protein LOC116194093 [Punica granatum]	10.8036	3.43344	1.4597e-20	5.26905e-18	yes	up					ENOG410YC9T(S:Function unknown)	ENOG410YC9T(Plant-specific domain TIGR01615 family protein)		PF04720(PDDEXK_6:PDDEXK-like family of unknown function)
TRINITY_DN8307_c1_g1	Cluster 4	monothiol glutaredoxin-S11-like [Punica granatum]	9.41903	3.23558	1.60822e-20	5.71721e-18	yes	up	GO:0005737(cellular_component:cytoplasm); GO:0005634(cellular_component:nucleus); GO:0005623(cellular_component:cell); GO:0045454(biological_process:cell redox homeostasis); GO:0015035(molecular_function:protein disulfide oxidoreductase activity); GO:0009055(molecular_function:electron carrier activity)	K03676	grxC, GLRX, GLRX2		COG0695(O:Posttranslational modification, protein turnover, chaperones)	COG0695(Glutaredoxin)	sp|O04341|GRXS9_ARATH(Monothiol glutaredoxin-S9 OS=Arabidopsis thaliana OX=3702 GN=GRXS9 PE=3 SV=1)	PF00462(Glutaredoxin:Glutaredoxin)
TRINITY_DN26568_c0_g1	Cluster 4	trichohyalin-like [Punica granatum]	5.0304	2.33067	2.44985e-20	8.57924e-18	yes	up	GO:0016021(cellular_component:integral component of membrane)	K10352	MYH		ENOG4111BJ8(S:Function unknown)	ENOG4111BJ8(-)
TRINITY_DN3298_c0_g1	Cluster 4	endoplasmin homolog [Punica granatum]	2.4361	1.28457	6.19265e-20	2.09273e-17	yes	up	GO:0006457(biological_process:protein folding); GO:0051082(molecular_function:unfolded protein binding); GO:0005524(molecular_function:ATP binding)	K09487	HSP90B, TRA1	map04626(Plant-pathogen interaction); map04141(Protein processing in endoplasmic reticulum)	COG0326(O:Posttranslational modification, protein turnover, chaperones)	COG0326(Molecular chaperone. Has ATPase activity (By similarity))	sp|P35016|ENPL_CATRO(Endoplasmin homolog OS=Catharanthus roseus OX=4058 GN=HSP90 PE=2 SV=1)	PF00183(HSP90:Hsp90 protein); PF02518(HATPase_c:Histidine kinase-, DNA gyrase B-, and HSP90-like ATPase); PF13589(HATPase_c_3:Histidine kinase-, DNA gyrase B-, and HSP90-like ATPase)
TRINITY_DN6305_c0_g2	Cluster 4	hypothetical protein CDL15_Pgr027962 [Punica granatum]	2.5152	1.33067	2.71022e-19	8.47864e-17	yes	up	GO:0046983(molecular_function:protein dimerization activity); GO:0003677(molecular_function:DNA binding)	K13422	MYC2	map04016(MAPK signaling pathway - plant); map04075(Plant hormone signal transduction)			sp|Q336P5|MYC2_ORYSJ(Transcription factor MYC2 OS=Oryza sativa subsp. japonica OX=39947 GN=MYC2 PE=1 SV=1)	PF14215(bHLH-MYC_N:bHLH-MYC and R2R3-MYB transcription factors N-terminal)
TRINITY_DN13148_c0_g1	Cluster 4	uncharacterized protein LOC116201310 [Punica granatum]	2.12689	1.08875	5.80776e-19	1.78758e-16	yes	up	GO:0009535(cellular_component:chloroplast thylakoid membrane); GO:0009534(cellular_component:chloroplast thylakoid)				ENOG411155W(S:Function unknown)	ENOG411155W(-)
TRINITY_DN3784_c0_g2	Cluster 4	PREDICTED: catalase isozyme 1 [Gossypium raimondii]	2.56417	1.35849	2.60047e-18	7.44084e-16	yes	up	GO:0005737(cellular_component:cytoplasm); GO:0009514(cellular_component:glyoxysome); GO:0020037(molecular_function:heme binding); GO:0042542(biological_process:response to hydrogen peroxide); GO:0005634(cellular_component:nucleus); GO:0042744(biological_process:hydrogen peroxide catabolic process); GO:0009845(biological_process:seed germination); GO:0004096(molecular_function:catalase activity); …	K03781	katE, CAT, catB, srpA	map00630(Glyoxylate and dicarboxylate metabolism); map04016(MAPK signaling pathway - plant); map00380(Tryptophan metabolism); map04146(Peroxisome)	COG0753(P:Inorganic ion transport and metabolism)	COG0753(Catalase)	sp|P17598|CATA1_GOSHI(Catalase isozyme 1 OS=Gossypium hirsutum OX=3635 GN=CAT1 PE=2 SV=2)	PF00199(Catalase:Catalase)
TRINITY_DN10758_c0_g1	Cluster 4	nematode resistance protein-like HSPRO2 [Punica granatum]	3.22199	1.68795	5.38941e-18	1.45347e-15	yes	up	GO:0006952(biological_process:defense response); GO:0019441(biological_process:tryptophan catabolic process to kynurenine); GO:0046872(molecular_function:metal ion binding); GO:0020037(molecular_function:heme binding)				ENOG410YA6B(S:Function unknown)	ENOG410YA6B(arabidopsis ortholog of sugar beet hs1 pro-1 2)	sp|O04203|HSPR2_ARATH(Nematode resistance protein-like HSPRO2 OS=Arabidopsis thaliana OX=3702 GN=HSPRO2 PE=1 SV=1)	PF07014(Hs1pro-1_C:Hs1pro-1 protein C-terminus); PF07231(Hs1pro-1_N:Hs1pro-1 N-terminus)
TRINITY_DN2644_c0_g2	Cluster 4	probable sucrose-phosphate synthase 2 [Punica granatum]	2.70871	1.43761	1.49463e-17	3.85368e-15	yes	up	GO:0046524(molecular_function:sucrose-phosphate synthase activity); GO:0016157(molecular_function:sucrose synthase activity); GO:0005985(biological_process:sucrose metabolic process)	K00696	E2.4.1.14	map00500(Starch and sucrose metabolism)	COG0438(K:Transcription)	COG0438(Transcription factor)	sp|Q8RY24|SPSA3_ARATH(Probable sucrose-phosphate synthase 3 OS=Arabidopsis thaliana OX=3702 GN=SPS3 PE=2 SV=1)	PF00534(Glycos_transf_1:Glycosyl transferases group 1); PF00862(Sucrose_synth:Sucrose synthase); PF13692(Glyco_trans_1_4:Glycosyl transferases group 1); PF13579(Glyco_trans_4_4:Glycosyl transferase 4-like domain); PF13439(Glyco_transf_4:Glycosyltransferase Family 4); PF08550(DUF1752:Fungal protein of unknown function (DUF1752))
TRINITY_DN3087_c0_g1	Cluster 4	glycine dehydrogenase (decarboxylating	2.78215	1.4762	1.52988e-17	3.9017e-15	yes	up	GO:0009941(cellular_component:chloroplast envelope); GO:0005960(cellular_component:glycine cleavage complex); GO:0004375(molecular_function:glycine dehydrogenase (decarboxylating) activity); GO:0019464(biological_process:glycine decarboxylation via glycine cleavage system); GO:0006546(biological_process:glycine catabolic process); GO:0005739(cellular_component:mitochondrion); GO:0048046(cellular_…	K00281	GLDC, gcvP	map00630(Glyoxylate and dicarboxylate metabolism); map00260(Glycine, serine and threonine metabolism)	COG0403(E:Amino acid transport and metabolism)	COG0403(The glycine cleavage system catalyzes the degradation of glycine. The P protein binds the alpha-amino group of glycine through its pyridoxal phosphate cofactor)	sp|O49954|GCSP_SOLTU(Glycine dehydrogenase (decarboxylating), mitochondrial OS=Solanum tuberosum OX=4113 GN=GDCSP PE=2 SV=1)	PF02347(GDC-P:Glycine cleavage system P-protein); PF00266(Aminotran_5:Aminotransferase class-V); PF01212(Beta_elim_lyase:Beta-eliminating lyase)
TRINITY_DN7931_c0_g1	Cluster 4	arginine decarboxylase [Punica granatum]	2.44028	1.28704	1.87136e-17	4.62187e-15	yes	up	GO:0008792(molecular_function:arginine decarboxylase activity); GO:0009409(biological_process:response to cold); GO:0006527(biological_process:arginine catabolic process); GO:0008295(biological_process:spermidine biosynthetic process)	K01583	E4.1.1.19	map00330(Arginine and proline metabolism)	COG1166(E:Amino acid transport and metabolism)	COG1166(Catalyzes the biosynthesis of agmatine from arginine (By similarity))	sp|Q43075|SPE1_PEA(Arginine decarboxylase OS=Pisum sativum OX=3888 PE=2 SV=1)	PF02784(Orn_Arg_deC_N:Pyridoxal-dependent decarboxylase, pyridoxal binding domain)
TRINITY_DN1041_c0_g1	Cluster 4	hypothetical protein TEA_013334 [Camellia sinensis var. sinensis]	2.08963	1.06325	1.06733e-16	2.34044e-14	yes	up	GO:0051287(molecular_function:NAD binding); GO:0016021(cellular_component:integral component of membrane); GO:0016616(molecular_function:oxidoreductase activity, acting on the CH-OH group of donors, NAD or NADP as acceptor)	K15893	HPR1	map00630(Glyoxylate and dicarboxylate metabolism); map00260(Glycine, serine and threonine metabolism)	COG1052(C:Energy production and conversion)	COG1052(Dehydrogenase)	sp|P13443|DHGY_CUCSA(Glycerate dehydrogenase OS=Cucumis sativus OX=3659 GN=HPR-A PE=2 SV=1)	PF00389(2-Hacid_dh:D-isomer specific 2-hydroxyacid dehydrogenase, catalytic domain)
TRINITY_DN2058_c0_g1	Cluster 4	calnexin homolog [Punica granatum]	2.32127	1.21491	2.00878e-16	4.20822e-14	yes	up	GO:0006457(biological_process:protein folding); GO:0005783(cellular_component:endoplasmic reticulum); GO:0030968(biological_process:endoplasmic reticulum unfolded protein response); GO:0016021(cellular_component:integral component of membrane); GO:0051082(molecular_function:unfolded protein binding); GO:0005789(cellular_component:endoplasmic reticulum membrane); GO:0005509(molecular_function:calc…	K08054	CANX	map04145(Phagosome); map04141(Protein processing in endoplasmic reticulum)	ENOG410XP7T(U:Intracellular trafficking, secretion, and vesicular transport)	ENOG410XP7T(Calnexin)	sp|Q39817|CALX_SOYBN(Calnexin homolog OS=Glycine max OX=3847 PE=2 SV=1)	PF00262(Calreticulin:Calreticulin family)
TRINITY_DN3826_c0_g3	Cluster 4	cytochrome b6-f complex iron-sulfur subunit 2, chloroplastic-like [Punica granatum]	2.2366	1.16131	2.97816e-16	6.07623e-14	yes	up	GO:0009535(cellular_component:chloroplast thylakoid membrane); GO:0009496(molecular_function:plastoquinol--plastocyanin reductase activity); GO:0016021(cellular_component:integral component of membrane); GO:0051537(molecular_function:2 iron, 2 sulfur cluster binding); GO:0008121(molecular_function:ubiquinol-cytochrome-c reductase activity); GO:0045158(molecular_function:electron transporter, tran…	K02636	petC	map00195(Photosynthesis)	COG0723(C:Energy production and conversion)	COG0723(Component of the ubiquinol-cytochrome c reductase complex (complex III or cytochrome b-c1 complex), which is a respiratory chain that generates an electrochemical potential coupled to ATP synthesis (By similarity))	sp|Q02585|UCRIB_TOBAC(Cytochrome b6-f complex iron-sulfur subunit 2, chloroplastic OS=Nicotiana tabacum OX=4097 GN=petC2 PE=2 SV=1)	PF00355(Rieske:Rieske [2Fe-2S] domain)
TRINITY_DN5101_c0_g1	Cluster 4	serine hydroxymethyltransferase, mitochondrial [Punica granatum]	2.43413	1.28341	3.36456e-16	6.69007e-14	yes	up	GO:0006565(biological_process:L-serine catabolic process); GO:0004372(molecular_function:glycine hydroxymethyltransferase activity); GO:0046655(biological_process:folic acid metabolic process); GO:1904482(biological_process:cellular response to tetrahydrofolate); GO:0050897(molecular_function:cobalt ion binding); GO:0008270(molecular_function:zinc ion binding); GO:0035999(biological_process:tetra…	K00600	glyA, SHMT	map00460(Cyanoamino acid metabolism); map00630(Glyoxylate and dicarboxylate metabolism); map00670(One carbon pool by folate); map00260(Glycine, serine and threonine metabolism)	COG0112(E:Amino acid transport and metabolism)	COG0112(Catalyzes the reversible interconversion of serine and glycine with tetrahydrofolate (THF) serving as the one-carbon carrier. This reaction serves as the major source of one-carbon groups required for the biosynthesis of purines, thymidylate, methionine, and other important biomolecules. Also exhibits THF- independent aldolase activity toward beta-hydroxyamino acids, producing glycine and…	sp|P50433|GLYM_SOLTU(Serine hydroxymethyltransferase, mitochondrial OS=Solanum tuberosum OX=4113 PE=2 SV=1)	PF00464(SHMT:Serine hydroxymethyltransferase)
TRINITY_DN14192_c0_g1	Cluster 4	endoplasmic reticulum chaperone BiP [Punica granatum]	4.53907	2.1824	1.69867e-15	3.04244e-13	yes	up	GO:0016021(cellular_component:integral component of membrane); GO:0005524(molecular_function:ATP binding)	K09490	HSPA5, BIP	map03060(Protein export); map04141(Protein processing in endoplasmic reticulum)			sp|Q9FSY7|BIP_CORAV(Endoplasmic reticulum chaperone BiP OS=Corylus avellana OX=13451 PE=1 SV=1)	PF00012(HSP70:Hsp70 protein)
TRINITY_DN5390_c0_g1	Cluster 4	CBS domain-containing protein CBSX5-like [Punica granatum]	2.31406	1.21043	1.88238e-15	3.30658e-13	yes	up					ENOG4111QFC(S:Function unknown)	ENOG4111QFC(CBS domain-containing protein)	sp|Q84WQ5|CBSX5_ARATH(CBS domain-containing protein CBSX5 OS=Arabidopsis thaliana OX=3702 GN=CBSX5 PE=2 SV=2)	PF00571(CBS:CBS domain)
TRINITY_DN329_c0_g3	Cluster 4	vacuolar cation/proton exchanger 3 [Punica granatum]	2.47281	1.30615	3.98317e-15	6.53546e-13	yes	up	GO:0006874(biological_process:cellular calcium ion homeostasis); GO:0016021(cellular_component:integral component of membrane); GO:0070588(biological_process:calcium ion transmembrane transport); GO:0005623(cellular_component:cell); GO:0005774(cellular_component:vacuolar membrane); GO:0015369(molecular_function:calcium:proton antiporter activity); GO:0009705(cellular_component:plant-type vacuole …	K07300	chaA, CAX		COG0387(P:Inorganic ion transport and metabolism)	COG0387(Calcium Proton)	sp|Q93Z81|CAX3_ARATH(Vacuolar cation/proton exchanger 3 OS=Arabidopsis thaliana OX=3702 GN=CAX3 PE=1 SV=1)	PF01699(Na_Ca_ex:Sodium/calcium exchanger protein)
TRINITY_DN8203_c0_g1	Cluster 4	dnaJ protein ERDJ3B [Punica granatum]	2.11505	1.08069	4.74673e-15	7.68086e-13	yes	up	GO:0006457(biological_process:protein folding); GO:0051082(molecular_function:unfolded protein binding)	K09517	DNAJB11	map04141(Protein processing in endoplasmic reticulum)	COG0484(E:Amino acid transport and metabolism)	COG0484(gamma-glutamyltransferase activity)	sp|B9FHF3|DJB6_ORYSJ(DnaJ protein ERDJ3B OS=Oryza sativa subsp. japonica OX=39947 GN=ERDJ3B PE=1 SV=1)	PF01556(DnaJ_C:DnaJ C terminal domain); PF00226(DnaJ:DnaJ domain)
TRINITY_DN11717_c0_g2	Cluster 4	probable pyridoxal 5'-phosphate synthase subunit PDX1 [Punica granatum]	2.38184	1.25207	5.53383e-15	8.77299e-13	yes	up	GO:0003824(molecular_function:catalytic activity); GO:0008615(biological_process:pyridoxine biosynthetic process); GO:0006520(biological_process:cellular amino acid metabolic process); GO:0016843(molecular_function:amine-lyase activity); GO:0042823(biological_process:pyridoxal phosphate biosynthetic process)	K06215	pdxS, pdx1	map00750(Vitamin B6 metabolism)	COG0214(H:Coenzyme transport and metabolism)	COG0214(Involved in the production of pyridoxal phosphate, probably by incorporating ammonia into the pyridine ring (By similarity))	sp|Q39963|PDX1_HEVBR(Probable pyridoxal 5'-phosphate synthase subunit PDX1 OS=Hevea brasiliensis OX=3981 GN=PDX1 PE=2 SV=1)	PF01680(SOR_SNZ:SOR/SNZ family); PF05690(ThiG:Thiazole biosynthesis protein ThiG); PF17935(TetR_C_27:Tetracyclin repressor-like, C-terminal domain)
TRINITY_DN10097_c0_g5	Cluster 4	heat shock cognate 70 kDa protein 2 [Punica granatum]	2.50984	1.32759	2.40617e-14	3.57317e-12	yes	up	GO:0005737(cellular_component:cytoplasm); GO:0006986(biological_process:response to unfolded protein); GO:0042623(molecular_function:ATPase activity, coupled); GO:0031072(molecular_function:heat shock protein binding); GO:0044183(molecular_function:protein binding involved in protein folding); GO:0051082(molecular_function:unfolded protein binding); GO:0051787(molecular_function:misfolded protein…	K03283	HSPA1s	map04144(Endocytosis); map04141(Protein processing in endoplasmic reticulum); map03040(Spliceosome)	COG0443(O:Posttranslational modification, protein turnover, chaperones)	COG0443(Heat shock protein)	sp|Q9LHA8|HS704_ARATH(Heat shock 70 kDa protein 4 OS=Arabidopsis thaliana OX=3702 GN=HSP70-4 PE=1 SV=1)	PF00012(HSP70:Hsp70 protein); PF06723(MreB_Mbl:MreB/Mbl protein)
TRINITY_DN9549_c0_g1	Cluster 4	cytochrome P450 78A7-like [Punica granatum]	2.76995	1.46986	7.70754e-14	1.07007e-11	yes	up	GO:0004497(molecular_function:monooxygenase activity); GO:0016020(cellular_component:membrane); GO:0020037(molecular_function:heme binding); GO:0016709(molecular_function:oxidoreductase activity, acting on paired donors, with incorporation or reduction of molecular oxygen, NAD(P)H as one donor, and incorporation of one atom of oxygen); GO:0016021(cellular_component:integral component of membrane)…	K20619	CYP78A		COG2124(S:Function unknown)	COG2124(Rab5-interacting protein (Rab5ip))	sp|Q9FIB0|C78A7_ARATH(Cytochrome P450 78A7 OS=Arabidopsis thaliana OX=3702 GN=CYP78A7 PE=2 SV=1)	PF00067(p450:Cytochrome P450)
TRINITY_DN9326_c0_g2	Cluster 4	elongation factor G-2, chloroplastic [Punica granatum]	2.13302	1.0929	9.38887e-14	1.28076e-11	yes	up	GO:0032790(biological_process:ribosome disassembly); GO:0003746(molecular_function:translation elongation factor activity); GO:0009507(cellular_component:chloroplast); GO:0003924(molecular_function:GTPase activity); GO:0005525(molecular_function:GTP binding)	K02355	fusA, GFM, EFG		COG0480(J:Translation, ribosomal structure and biogenesis)	COG0480(Catalyzes the GTP-dependent ribosomal translocation step during translation elongation. During this step, the ribosome changes from the pre-translocational (PRE) to the post- translocational (POST) state as the newly formed A-site-bound peptidyl-tRNA and P-site-bound deacylated tRNA move to the P and E sites, respectively. Catalyzes the coordinated movement of the two tRNA molecules, the …	sp|I1K0K6|EFGC2_SOYBN(Elongation factor G-2, chloroplastic OS=Glycine max OX=3847 GN=fusA2 PE=3 SV=1)	PF00009(GTP_EFTU:Elongation factor Tu GTP binding domain); PF03764(EFG_IV:Elongation factor G, domain IV); PF14492(EFG_III:Elongation Factor G, domain III); PF00679(EFG_C:Elongation factor G C-terminus); PF03144(GTP_EFTU_D2:Elongation factor Tu domain 2); PF16658(RF3_C:Class II release factor RF3, C-terminal domain)
TRINITY_DN853_c0_g1	Cluster 4	ribulose bisphosphate carboxylase/oxygenase activase 2, chloroplastic [Punica granatum]	2.19521	1.13436	1.18888e-13	1.61241e-11	yes	up	GO:0005524(molecular_function:ATP binding)				COG1222(O:Posttranslational modification, protein turnover, chaperones)	COG1222(26S protease regulatory subunit)	sp|Q7X9A0|RCA1_LARTR(Ribulose bisphosphate carboxylase/oxygenase activase 1, chloroplastic OS=Larrea tridentata OX=66636 GN=RCA1 PE=1 SV=1)	PF00004(AAA:ATPase family associated with various cellular activities (AAA))
TRINITY_DN29252_c0_g1	Cluster 4	ethylene-responsive transcription factor 2 [Punica granatum]	6.09498	2.60762	1.50844e-13	1.98835e-11	yes	up	GO:0003700(molecular_function:transcription factor activity, sequence-specific DNA binding); GO:0005634(cellular_component:nucleus); GO:0003677(molecular_function:DNA binding)	K09286	EREBP		ENOG410YJV7(I:Lipid transport and metabolism)	ENOG410YJV7(Catalyzes the reversible phosphatidyl group transfer from one phosphatidylglycerol molecule to another to form cardiolipin (CL) (diphosphatidylglycerol) and glycerol (By similarity))	sp|O80337|EF100_ARATH(Ethylene-responsive transcription factor 1A OS=Arabidopsis thaliana OX=3702 GN=ERF1A PE=1 SV=2)	PF00847(AP2:AP2 domain)
TRINITY_DN6539_c0_g1	Cluster 4	chlorophyll a-b binding protein CP29.3, chloroplastic [Punica granatum]	2.03447	1.02466	1.75602e-13	2.27633e-11	yes	up	GO:0009535(cellular_component:chloroplast thylakoid membrane); GO:0009941(cellular_component:chloroplast envelope); GO:0016168(molecular_function:chlorophyll binding); GO:0009522(cellular_component:photosystem I); GO:0009523(cellular_component:photosystem II); GO:0016021(cellular_component:integral component of membrane); GO:0010287(cellular_component:plastoglobule); GO:0018298(biological_process…	K08915	LHCB4	map00196(Photosynthesis - antenna proteins)	ENOG410YYUX(I:Lipid transport and metabolism)	ENOG410YYUX(Chlorophyll A-B binding protein)	sp|Q9S7W1|CB4C_ARATH(Chlorophyll a-b binding protein CP29.3, chloroplastic OS=Arabidopsis thaliana OX=3702 GN=LHCB4.3 PE=2 SV=1)	PF00504(Chloroa_b-bind:Chlorophyll A-B binding protein)
TRINITY_DN9987_c0_g1	Cluster 4	ABC transporter F family member 5-like [Punica granatum]	2.30206	1.20293	1.82107e-13	2.33485e-11	yes	up	GO:0016887(molecular_function:ATPase activity); GO:0005524(molecular_function:ATP binding)				COG0488(S:Function unknown)	COG0488((ABC) transporter)	sp|Q9LV93|AB5F_ARATH(ABC transporter F family member 5 OS=Arabidopsis thaliana OX=3702 GN=ABCF5 PE=2 SV=1)	PF00005(ABC_tran:ABC transporter); PF12848(ABC_tran_Xtn:ABC transporter); PF13304(AAA_21:AAA domain, putative AbiEii toxin, Type IV TA system); PF02463(SMC_N:RecF/RecN/SMC N terminal domain); PF13555(AAA_29:P-loop containing region of AAA domain)
TRINITY_DN4802_c0_g1	Cluster 4	PREDICTED: ATP-dependent Clp protease proteolytic subunit 5, chloroplastic [Cucumis melo]	2.3929	1.25876	1.96233e-13	2.5023e-11	yes	up	GO:0004176(molecular_function:ATP-dependent peptidase activity); GO:0004252(molecular_function:serine-type endopeptidase activity); GO:0009534(cellular_component:chloroplast thylakoid); GO:0009941(cellular_component:chloroplast envelope); GO:0051117(molecular_function:ATPase binding); GO:0016021(cellular_component:integral component of membrane); GO:0009840(cellular_component:chloroplastic endope…	K01358	clpP, CLPP		COG0740(O:Posttranslational modification, protein turnover, chaperones)	COG0740(Cleaves peptides in various proteins in a process that requires ATP hydrolysis. Has a chymotrypsin-like activity. Plays a major role in the degradation of misfolded proteins (By similarity))	sp|Q9S834|CLPP5_ARATH(ATP-dependent Clp protease proteolytic subunit 5, chloroplastic OS=Arabidopsis thaliana OX=3702 GN=CLPP5 PE=1 SV=1)	PF00574(CLP_protease:Clp protease)
TRINITY_DN12012_c0_g2	Cluster 4	hypothetical protein CRG98_017800 [Punica granatum]	3.45724	1.78962	2.09944e-13	2.64834e-11	yes	up	GO:0008970(molecular_function:phosphatidylcholine 1-acylhydrolase activity); GO:0006629(biological_process:lipid metabolic process)				COG3675(S:Function unknown)	COG3675(-)	sp|O49523|DSEL_ARATH(Phospholipase A1-IIgamma OS=Arabidopsis thaliana OX=3702 GN=DSEL PE=1 SV=1)	PF01764(Lipase_3:Lipase (class 3)); PF05990(DUF900:Alpha/beta hydrolase of unknown function (DUF900))
TRINITY_DN5219_c0_g1	Cluster 4	uncharacterized protein LOC116113426 [Pistacia vera]	2.01526	1.01097	4.57348e-13	5.44708e-11	yes	up	GO:0005506(molecular_function:iron ion binding); GO:0016021(cellular_component:integral component of membrane)				ENOG4110MKE(S:Function unknown)	ENOG4110MKE(-)	sp|Q94BS2|MET1_ARATH(Protein MET1, chloroplastic OS=Arabidopsis thaliana OX=3702 GN=MET1 PE=1 SV=1)
TRINITY_DN3200_c0_g1	Cluster 4	indole-3-acetic acid-amido synthetase GH3.6 [Punica granatum]	2.03509	1.02509	1.22665e-12	1.35759e-10	yes	up	GO:0016881(molecular_function:acid-amino acid ligase activity); GO:0005737(cellular_component:cytoplasm); GO:0010279(molecular_function:indole-3-acetic acid amido synthetase activity)	K14487	GH3	map04075(Plant hormone signal transduction)	ENOG410XT6V(S:Function unknown)	ENOG410XT6V(Indole-3-acetic acid-amido synthetase)	sp|Q9LSQ4|GH36_ARATH(Indole-3-acetic acid-amido synthetase GH3.6 OS=Arabidopsis thaliana OX=3702 GN=GH3.6 PE=1 SV=1)	PF03321(GH3:GH3 auxin-responsive promoter)
TRINITY_DN14741_c0_g1	Cluster 4	protein EXORDIUM-like [Punica granatum]	4.17628	2.06222	2.05743e-12	2.24528e-10	yes	up	GO:0016021(cellular_component:integral component of membrane)				ENOG410YFUT(S:Function unknown)	ENOG410YFUT(Phi-1 protein)	sp|O82161|PHI1_TOBAC(Protein PHOSPHATE-INDUCED 1 OS=Nicotiana tabacum OX=4097 GN=PHI-1 PE=2 SV=1)	PF04674(Phi_1:Phosphate-induced protein 1 conserved region)
TRINITY_DN2756_c0_g1	Cluster 4	omega-3 fatty acid desaturase, chloroplastic-like [Punica granatum]	2.07157	1.05073	2.81605e-12	2.9609e-10	yes	up	GO:0016717(molecular_function:oxidoreductase activity, acting on paired donors, with oxidation of a pair of donors resulting in the reduction of molecular oxygen to two molecules of water); GO:0016021(cellular_component:integral component of membrane); GO:0006629(biological_process:lipid metabolic process)	K10257	FAD3, FAD7, FAD8, desB		COG3239(S:Function unknown)	COG3239(family with sequence similarity 206, member A)	sp|P48620|FAD3C_SESIN(Omega-3 fatty acid desaturase, chloroplastic OS=Sesamum indicum OX=4182 GN=FAD7 PE=2 SV=1)	PF11960(DUF3474:Domain of unknown function (DUF3474)); PF00487(FA_desaturase:Fatty acid desaturase)
TRINITY_DN10745_c0_g1	Cluster 4	BURP domain-containing protein BNM2A-like [Punica granatum]	2.64993	1.40595	7.64291e-12	7.4719e-10	yes	up					ENOG4111C4C(S:Function unknown); ENOG4111CQ0(S:Function unknown)	ENOG4111C4C(BURP domain-containing protein); ENOG4111CQ0(BURP domain-containing protein)	sp|D2CZZ9|BNM2C_BRANA(BURP domain-containing protein BNM2C OS=Brassica napus OX=3708 GN=BNM2C PE=2 SV=1)	PF03181(BURP:BURP domain)
TRINITY_DN853_c0_g2	Cluster 4	ribulose bisphosphate carboxylase/oxygenase activase 2, chloroplastic [Punica granatum]	2.00562	1.00405	1.93216e-11	1.73695e-09	yes	up	GO:0009579(cellular_component:thylakoid); GO:0009570(cellular_component:chloroplast stroma); GO:0005524(molecular_function:ATP binding); GO:0046863(molecular_function:ribulose-1,5-bisphosphate carboxylase/oxygenase activator activity)				COG1222(O:Posttranslational modification, protein turnover, chaperones)	COG1222(26S protease regulatory subunit)	sp|Q7X9A0|RCA1_LARTR(Ribulose bisphosphate carboxylase/oxygenase activase 1, chloroplastic OS=Larrea tridentata OX=66636 GN=RCA1 PE=1 SV=1)	PF00004(AAA:ATPase family associated with various cellular activities (AAA)); PF06309(Torsin:Torsin)
TRINITY_DN4680_c0_g1	Cluster 4	uncharacterized protein LOC116208535 isoform X2 [Punica granatum]	2.0481	1.03429	2.66999e-11	2.32022e-09	yes	up	GO:0016021(cellular_component:integral component of membrane); GO:0016020(cellular_component:membrane); GO:0022904(biological_process:respiratory electron transport chain)				ENOG4111QGE(S:Function unknown)	ENOG4111QGE(-)
TRINITY_DN3269_c1_g2	Cluster 4	uncharacterized protein LOC116203773 [Punica granatum]	2.76033	1.46484	4.23664e-11	3.47568e-09	yes	up					ENOG410YI5X(S:Function unknown)	ENOG410YI5X(-)
TRINITY_DN8883_c0_g2	Cluster 4	secoisolariciresinol dehydrogenase-like [Punica granatum]	2.6793	1.42186	4.4097e-11	3.59253e-09	yes	up	GO:0016491(molecular_function:oxidoreductase activity)				COG1028(S:Function unknown)	COG1028(Dehydrogenase reductase)	sp|Q94KL8|SILD_PODPE(Secoisolariciresinol dehydrogenase (Fragment) OS=Podophyllum peltatum OX=35933 PE=1 SV=1)	PF13561(adh_short_C2:Enoyl-(Acyl carrier protein) reductase); PF00106(adh_short:short chain dehydrogenase); PF08659(KR:KR domain)
TRINITY_DN30627_c0_g1	Cluster 4	hypothetical protein CRG98_029380 [Punica granatum]	2.42065	1.27539	4.48825e-11	3.64387e-09	yes	up	GO:0016021(cellular_component:integral component of membrane); GO:0006457(biological_process:protein folding); GO:0051082(molecular_function:unfolded protein binding); GO:0005524(molecular_function:ATP binding)				ENOG41119WH(S:Function unknown); ENOG41119QF(S:Function unknown)	ENOG41119WH(-); ENOG41119QF(-)	sp|Q02028|HSP7S_PEA(Stromal 70 kDa heat shock-related protein, chloroplastic OS=Pisum sativum OX=3888 GN=HSP70 PE=2 SV=1)
TRINITY_DN4095_c0_g2	Cluster 4	uncharacterized protein LOC116197909 [Punica granatum]	2.21966	1.15034	5.48963e-11	4.35146e-09	yes	up	GO:0005783(cellular_component:endoplasmic reticulum); GO:0044183(molecular_function:protein binding involved in protein folding); GO:0005886(cellular_component:plasma membrane); GO:0009408(biological_process:response to heat); GO:0061077(biological_process:chaperone-mediated protein folding); GO:0005524(molecular_function:ATP binding)				ENOG4111GZ5(S:Function unknown)	ENOG4111GZ5(-)
TRINITY_DN10752_c2_g1	Cluster 4	cytosolic sulfotransferase 5-like [Punica granatum]	6.4159	2.68165	7.87426e-11	6.03771e-09	yes	up	GO:0008146(molecular_function:sulfotransferase activity)	K22312	ST2A, SOT15		ENOG4111H56(S:Function unknown)	ENOG4111H56(Sulfotransferase)	sp|Q9C9C9|SOT18_ARATH(Cytosolic sulfotransferase 18 OS=Arabidopsis thaliana OX=3702 GN=SOT18 PE=1 SV=1)	PF00685(Sulfotransfer_1:Sulfotransferase domain); PF13469(Sulfotransfer_3:Sulfotransferase family)
TRINITY_DN28415_c0_g1	Cluster 4	monooxygenase 3 isoform X1 [Punica granatum]	2.45741	1.29714	1.40363e-10	1.0348e-08	yes	up	GO:0004497(molecular_function:monooxygenase activity); GO:0071949(molecular_function:FAD binding)				COG0654(U:Intracellular trafficking, secretion, and vesicular transport)	COG0654(clathrin heavy chain)	sp|Q9FLC2|MO3_ARATH(Monooxygenase 3 OS=Arabidopsis thaliana OX=3702 GN=MO3 PE=2 SV=1)	PF01494(FAD_binding_3:FAD binding domain); PF05834(Lycopene_cycl:Lycopene cyclase protein); PF00890(FAD_binding_2:FAD binding domain); PF13450(NAD_binding_8:NAD(P)-binding Rossmann-like domain); PF07992(Pyr_redox_2:Pyridine nucleotide-disulphide oxidoreductase); PF01266(DAO:FAD dependent oxidoreductase); PF08491(SE:Squalene epoxidase); PF12831(FAD_oxidored:FAD dependent oxidoreductase); PF01946(T…
TRINITY_DN5511_c0_g1	Cluster 4	zinc finger protein BRUTUS-like isoform X2 [Punica granatum]	2.83861	1.50519	2.20426e-10	1.53467e-08	yes	up	GO:0008270(molecular_function:zinc ion binding)	K16276	K16276, BTS		ENOG410XXHF(S:Function unknown)	ENOG410XXHF(ring finger and CHY zinc finger)	sp|Q8LPQ5|BTS_ARATH(Zinc finger protein BRUTUS OS=Arabidopsis thaliana OX=3702 GN=BTS PE=1 SV=1)	PF01814(Hemerythrin:Hemerythrin HHE cation binding domain)
TRINITY_DN7726_c0_g6	Cluster 4	LOW QUALITY PROTEIN: low-temperature-induced cysteine proteinase-like [Punica granatum]	7.63719	2.93304	2.4775e-10	1.69474e-08	yes	up	GO:0005764(cellular_component:lysosome); GO:0051603(biological_process:proteolysis involved in cellular protein catabolic process); GO:0004197(molecular_function:cysteine-type endopeptidase activity); GO:0008234(molecular_function:cysteine-type peptidase activity); GO:0005615(cellular_component:extracellular space)				COG4870(O:Posttranslational modification, protein turnover, chaperones)	COG4870(cathepsin)	sp|P25776|ORYA_ORYSJ(Oryzain alpha chain OS=Oryza sativa subsp. japonica OX=39947 GN=Os04g0650000 PE=1 SV=2)	PF00112(Peptidase_C1:Papain family cysteine protease); PF08246(Inhibitor_I29:Cathepsin propeptide inhibitor domain (I29)); PF03051(Peptidase_C1_2:Peptidase C1-like family); PF00396(Granulin:Granulin)
TRINITY_DN6757_c0_g1	Cluster 4	hypothetical protein CDL15_Pgr003319 [Punica granatum]	3.09402	1.62948	2.55998e-10	1.74101e-08	yes	up	GO:0004185(molecular_function:serine-type carboxypeptidase activity)	K16296	SCPL-I		COG2939(E:Amino acid transport and metabolism)	COG2939(carboxy-peptidase)	sp|Q8RUW5|SCP8_ARATH(Serine carboxypeptidase-like 8 OS=Arabidopsis thaliana OX=3702 GN=SCPL8 PE=1 SV=2)	PF00450(Peptidase_S10:Serine carboxypeptidase)
TRINITY_DN2759_c0_g1	Cluster 4	hypothetical protein CRG98_019746 [Punica granatum]	2.62649	1.39313	2.56823e-10	1.74157e-08	yes	up	GO:0005634(cellular_component:nucleus); GO:0008270(molecular_function:zinc ion binding); GO:0009909(biological_process:regulation of flower development)				COG5641(K:Transcription)	COG5641(Transcription factor)	sp|Q9FHH8|COL5_ARATH(Zinc finger protein CONSTANS-LIKE 5 OS=Arabidopsis thaliana OX=3702 GN=COL5 PE=2 SV=2)	PF00643(zf-B_box:B-box zinc finger)
TRINITY_DN3712_c0_g1	Cluster 4	hypothetical protein CDL15_Pgr015718 [Punica granatum]	2.00124	1.00089	4.31997e-10	2.79999e-08	yes	up	GO:0005750(cellular_component:mitochondrial respiratory chain complex III); GO:0006122(biological_process:mitochondrial electron transport, ubiquinol to cytochrome c)
TRINITY_DN3507_c0_g1	Cluster 4	monofunctional riboflavin biosynthesis protein RIBA 3, chloroplastic [Punica granatum]	2.15522	1.10783	6.38463e-10	3.95257e-08	yes	up	GO:0005737(cellular_component:cytoplasm); GO:0005840(cellular_component:ribosome); GO:0008686(molecular_function:3,4-dihydroxy-2-butanone-4-phosphate synthase activity); GO:0003935(molecular_function:GTP cyclohydrolase II activity); GO:0009231(biological_process:riboflavin biosynthetic process); GO:0003735(molecular_function:structural constituent of ribosome); GO:0006412(biological_process:trans…	K14652	ribBA	map00740(Riboflavin metabolism); map00790(Folate biosynthesis)	COG0807(H:Coenzyme transport and metabolism)	COG0807(Catalyzes the conversion of D-ribulose 5-phosphate to formate and 3,4-dihydroxy-2-butanone 4-phosphate (By similarity))	sp|Q9FN89|RIBA3_ARATH(Monofunctional riboflavin biosynthesis protein RIBA 3, chloroplastic OS=Arabidopsis thaliana OX=3702 GN=RIBA3 PE=1 SV=1)	PF00926(DHBP_synthase:3,4-dihydroxy-2-butanone 4-phosphate synthase); PF00925(GTP_cyclohydro2:GTP cyclohydrolase II)
TRINITY_DN24448_c0_g1	Cluster 4	ethylene-responsive transcription factor ERF061-like [Punica granatum]	2.15951	1.1107	7.30612e-10	4.47581e-08	yes	up	GO:0003700(molecular_function:transcription factor activity, sequence-specific DNA binding); GO:0005634(cellular_component:nucleus); GO:0003677(molecular_function:DNA binding)				ENOG410YMKN(K:Transcription)	ENOG410YMKN(Transcription factor)	sp|Q9C7W2|ERF61_ARATH(Ethylene-responsive transcription factor ERF061 OS=Arabidopsis thaliana OX=3702 GN=ERF061 PE=2 SV=1)	PF00847(AP2:AP2 domain)
TRINITY_DN11513_c0_g1	Cluster 4	hypothetical protein CDL15_Pgr008487 [Punica granatum]	2.88927	1.53071	7.70984e-10	4.6986e-08	yes	up	GO:0046872(molecular_function:metal ion binding); GO:0016301(molecular_function:kinase activity); GO:0006090(biological_process:pyruvate metabolic process); GO:0005524(molecular_function:ATP binding); GO:0050242(molecular_function:pyruvate, phosphate dikinase activity)	K01006	ppdK	map00620(Pyruvate metabolism); map00710(Carbon fixation in photosynthetic organisms)	COG0574(G:Carbohydrate transport and metabolism)	COG0574(phosphotransferase activity, paired acceptors)	sp|Q42910|PPDK_MESCR(Pyruvate, phosphate dikinase, chloroplastic OS=Mesembryanthemum crystallinum OX=3544 GN=PPD PE=2 SV=1)	PF02896(PEP-utilizers_C:PEP-utilising enzyme, PEP-binding domain); PF01326(PPDK_N:Pyruvate phosphate dikinase, AMP/ATP-binding domain); PF00391(PEP-utilizers:PEP-utilising enzyme, mobile domain)
TRINITY_DN11197_c0_g1	Cluster 4	L-type lectin-domain containing receptor kinase IX.1-like [Punica granatum]	2.06074	1.04316	8.69644e-10	5.16765e-08	yes	up	GO:0004674(molecular_function:protein serine/threonine kinase activity); GO:0016021(cellular_component:integral component of membrane); GO:0030246(molecular_function:carbohydrate binding); GO:0005524(molecular_function:ATP binding); GO:0004672(molecular_function:protein kinase activity)				COG0515(T:Signal transduction mechanisms)	COG0515(Serine Threonine protein kinase)	sp|Q9LXA5|LRK91_ARATH(L-type lectin-domain containing receptor kinase IX.1 OS=Arabidopsis thaliana OX=3702 GN=LECRK91 PE=1 SV=1)	PF00069(Pkinase:Protein kinase domain); PF07714(PK_Tyr_Ser-Thr:Protein tyrosine and serine/threonine kinase); PF00139(Lectin_legB:Legume lectin domain); PF14531(Kinase-like:Kinase-like); PF17667(Pkinase_fungal:Fungal protein kinase)
TRINITY_DN25591_c0_g1	Cluster 4	non-specific lipid-transfer protein 1-like [Punica granatum]	2.10591	1.07444	1.12569e-09	6.52147e-08	yes	up	GO:0016746(molecular_function:transferase activity, transferring acyl groups); GO:0008289(molecular_function:lipid binding); GO:0006869(biological_process:lipid transport)						sp|Q43019|NLTP3_PRUDU(Non-specific lipid-transfer protein 3 OS=Prunus dulcis OX=3755 PE=2 SV=1)	PF00234(Tryp_alpha_amyl:Protease inhibitor/seed storage/LTP family); PF14368(LTP_2:Probable lipid transfer)
TRINITY_DN341_c0_g1	Cluster 4	cinnamoyl-CoA reductase 1-like [Punica granatum]	2.36239	1.24025	2.17658e-09	1.17671e-07	yes	up	GO:0003824(molecular_function:catalytic activity); GO:0050662(molecular_function:coenzyme binding)				COG0451(M:Cell wall/membrane/envelope biogenesis)	COG0451(Nad-dependent epimerase dehydratase)	sp|Q6K9A2|CCR1_ORYSJ(Cinnamoyl-CoA reductase 1 OS=Oryza sativa subsp. japonica OX=39947 GN=CCR1 PE=1 SV=1)	PF01370(Epimerase:NAD dependent epimerase/dehydratase family); PF16363(GDP_Man_Dehyd:GDP-mannose 4,6 dehydratase); PF01073(3Beta_HSD:3-beta hydroxysteroid dehydrogenase/isomerase family); PF13460(NAD_binding_10:NAD(P)H-binding); PF07993(NAD_binding_4:Male sterility protein); PF08659(KR:KR domain); PF05368(NmrA:NmrA-like family); PF02719(Polysacc_synt_2:Polysaccharide biosynthesis protein)
TRINITY_DN7111_c0_g1	Cluster 4	phosphoglycerate mutase-like protein 1 isoform X1 [Punica granatum]	2.01672	1.01201	2.31247e-09	1.24159e-07	yes	up	GO:0005737(cellular_component:cytoplasm); GO:0016868(molecular_function:intramolecular transferase activity, phosphotransferases)				ENOG4111QJY(S:Function unknown)	ENOG4111QJY(Phosphoglycerate mutase)	sp|F4IBB2|PGML2_ARATH(Phosphoglycerate mutase-like protein 2 OS=Arabidopsis thaliana OX=3702 GN=At1g58280 PE=2 SV=1)	PF00300(His_Phos_1:Histidine phosphatase superfamily (branch 1))
TRINITY_DN9629_c0_g1	Cluster 4	F-box protein At1g30200-like [Punica granatum]	2.34102	1.22714	7.14598e-09	3.48578e-07	yes	up					ENOG41118FA(S:Function unknown)	ENOG41118FA(-)	sp|Q9C534|FB19_ARATH(F-box protein At1g30200 OS=Arabidopsis thaliana OX=3702 GN=At1g30200 PE=2 SV=1)	PF12937(F-box-like:F-box-like)
TRINITY_DN310_c0_g2	Cluster 4	sugar transport protein 13-like [Punica granatum]	2.57207	1.36293	1.57899e-08	6.99016e-07	yes	up	GO:0005351(molecular_function:sugar:proton symporter activity); GO:0016021(cellular_component:integral component of membrane); GO:0046323(biological_process:glucose import); GO:0008643(biological_process:carbohydrate transport); GO:0022857(molecular_function:transmembrane transporter activity); GO:0005887(cellular_component:integral component of plasma membrane)				ENOG410XNQK(G:Carbohydrate transport and metabolism)	ENOG410XNQK(Transporter)	sp|Q94AZ2|STP13_ARATH(Sugar transport protein 13 OS=Arabidopsis thaliana OX=3702 GN=STP13 PE=1 SV=2)	PF00083(Sugar_tr:Sugar (and other) transporter); PF07690(MFS_1:Major Facilitator Superfamily); PF13347(MFS_2:MFS/sugar transport protein); PF06609(TRI12:Fungal trichothecene efflux pump (TRI12))
TRINITY_DN6200_c0_g1	Cluster 4	Bifunctional nitrilase/nitrile hydratase NIT4B [Vitis vinifera]	2.34584	1.23011	4.47203e-08	1.76348e-06	yes	up	GO:0000257(molecular_function:nitrilase activity); GO:0047558(molecular_function:3-cyanoalanine hydratase activity); GO:0016810(molecular_function:hydrolase activity, acting on carbon-nitrogen (but not peptide) bonds); GO:0018822(molecular_function:nitrile hydratase activity); GO:0006807(biological_process:nitrogen compound metabolic process); GO:0080061(molecular_function:indole-3-acetonitrile n…	K13035	NIT4	map00460(Cyanoamino acid metabolism)	COG0388(E:Amino acid transport and metabolism); COG0388(G:Carbohydrate transport and metabolism)	COG0388(membrane); COG0388(membrane)	sp|Q42966|NRL4B_TOBAC(Bifunctional nitrilase/nitrile hydratase NIT4B OS=Nicotiana tabacum OX=4097 GN=NIT4B PE=2 SV=1)	PF00795(CN_hydrolase:Carbon-nitrogen hydrolase)
TRINITY_DN10484_c0_g1	Cluster 4	tobamovirus multiplication protein 2A-like [Punica granatum]	2.61974	1.38942	4.63232e-08	1.81147e-06	yes	up	GO:0016021(cellular_component:integral component of membrane)				ENOG4111KWC(S:Function unknown)	ENOG4111KWC(Tetraspanin family)	sp|Q9C5W7|TOM2A_ARATH(Tobamovirus multiplication protein 2A OS=Arabidopsis thaliana OX=3702 GN=TOM2A PE=1 SV=1)
TRINITY_DN5638_c1_g2	Cluster 4	hypothetical protein CDL15_Pgr019093 [Punica granatum]	2.46816	1.30344	5.77214e-08	2.195e-06	yes	up	GO:0016787(molecular_function:hydrolase activity)						sp|Q94915|REG2_DROME(Rhythmically expressed gene 2 protein OS=Drosophila melanogaster OX=7227 GN=Reg-2 PE=2 SV=1)	PF13419(HAD_2:Haloacid dehalogenase-like hydrolase); PF00702(Hydrolase:haloacid dehalogenase-like hydrolase); PF13242(Hydrolase_like:HAD-hyrolase-like)
TRINITY_DN11959_c0_g1	Cluster 4	importin subunit beta-1 [Punica granatum]	2.00543	1.00391	7.20254e-08	2.67448e-06	yes	up	GO:0005737(cellular_component:cytoplasm); GO:0008139(molecular_function:nuclear localization sequence binding); GO:0008536(molecular_function:Ran GTPase binding); GO:0005634(cellular_component:nucleus); GO:0006606(biological_process:protein import into nucleus); GO:0061608(molecular_function:nuclear import signal receptor activity); GO:0005829(cellular_component:cytosol)	K14293	KPNB1, IPO1	map03013(RNA transport)	COG5215(S:Function unknown)	COG5215(PIGY upstream reading frame)	sp|Q9FJD4|IMB1_ARATH(Importin subunit beta-1 OS=Arabidopsis thaliana OX=3702 GN=KPNB1 PE=1 SV=1)	PF02985(HEAT:HEAT repeat); PF13513(HEAT_EZ:HEAT-like repeat); PF03810(IBN_N:Importin-beta N-terminal domain); PF13646(HEAT_2:HEAT repeats)
TRINITY_DN9585_c0_g1	Cluster 4	stachyose synthase-like [Punica granatum]	2.1602	1.11117	9.98654e-08	3.57732e-06	yes	up	GO:0016787(molecular_function:hydrolase activity)	K06611	E2.4.1.67	map00052(Galactose metabolism)	ENOG410YCZ1(S:Function unknown)	ENOG410YCZ1(Stachyose)	sp|Q93XK2|STSYN_PEA(Stachyose synthase OS=Pisum sativum OX=3888 GN=STS1 PE=1 SV=1)	PF05691(Raffinose_syn:Raffinose synthase or seed imbibition protein Sip1)
TRINITY_DN12114_c0_g2	Cluster 4	serine acetyltransferase 1, chloroplastic-like [Punica granatum]	2.35929	1.23835	1.16446e-07	4.08396e-06	yes	up	GO:0005737(cellular_component:cytoplasm); GO:0006535(biological_process:cysteine biosynthetic process from serine); GO:0005829(cellular_component:cytosol); GO:0009001(molecular_function:serine O-acetyltransferase activity)	K00640	cysE	map00270(Cysteine and methionine metabolism); map00920(Sulfur metabolism)	COG1045(E:Amino acid transport and metabolism)	COG1045(serine acetyltransferase)	sp|Q39218|SAT3_ARATH(Serine acetyltransferase 3, mitochondrial OS=Arabidopsis thaliana OX=3702 GN=SAT3 PE=1 SV=3)	PF06426(SATase_N:Serine acetyltransferase, N-terminal); PF00132(Hexapep:Bacterial transferase hexapeptide (six repeats)); PF14602(Hexapep_2:Hexapeptide repeat of succinyl-transferase)
TRINITY_DN7026_c0_g1	Cluster 4	probable galactinol--sucrose galactosyltransferase 5 [Punica granatum]	2.06099	1.04334	2.37932e-07	7.68952e-06	yes	up	GO:0047274(molecular_function:galactinol-sucrose galactosyltransferase activity); GO:0016787(molecular_function:hydrolase activity); GO:0047268(molecular_function:galactinol-raffinose galactosyltransferase activity); GO:0016757(molecular_function:transferase activity, transferring glycosyl groups)	K06617	E2.4.1.82	map00052(Galactose metabolism)	ENOG410YBUA(S:Function unknown)	ENOG410YBUA(galactinol--sucrose)	sp|Q9FND9|RFS5_ARATH(Probable galactinol--sucrose galactosyltransferase 5 OS=Arabidopsis thaliana OX=3702 GN=RFS5 PE=1 SV=1)	PF05691(Raffinose_syn:Raffinose synthase or seed imbibition protein Sip1)
TRINITY_DN2681_c0_g2	Cluster 4	ammonium transporter 1 member 1-like [Punica granatum]	2.38179	1.25204	2.97909e-07	9.33223e-06	yes	up	GO:0016021(cellular_component:integral component of membrane); GO:0008519(molecular_function:ammonium transmembrane transporter activity); GO:0005887(cellular_component:integral component of plasma membrane); GO:0072488(biological_process:ammonium transmembrane transport)	K03320	amt, AMT, MEP		COG0004(P:Inorganic ion transport and metabolism)	COG0004(ammonium Transporter)	sp|Q9ZPJ8|AMT12_ARATH(Ammonium transporter 1 member 2 OS=Arabidopsis thaliana OX=3702 GN=AMT1-2 PE=1 SV=1)	PF00909(Ammonium_transp:Ammonium Transporter Family)
TRINITY_DN12901_c0_g3	Cluster 4	Protein TRANSPARENT TESTA 12 [Morella rubra]	2.58817	1.37193	7.84709e-07	2.25319e-05	yes	up	GO:0000124(cellular_component:SAGA complex); GO:0015297(molecular_function:antiporter activity); GO:0070390(cellular_component:transcription export complex 2); GO:0071819(cellular_component:DUBm complex); GO:0016021(cellular_component:integral component of membrane); GO:0003713(molecular_function:transcription coactivator activity); GO:0005643(cellular_component:nuclear pore); GO:0045893(biologic…	K03327	TC.MATE, SLC47A, norM, mdtK, dinF		COG0534(V:Defense mechanisms)	COG0534(Mate efflux family protein)	sp|Q9LPV4|DTX31_ARATH(Protein DETOXIFICATION 31 OS=Arabidopsis thaliana OX=3702 GN=DTX31 PE=2 SV=1)	PF01554(MatE:MatE)
TRINITY_DN10613_c0_g1	Cluster 4	hypothetical protein CDL15_Pgr007448 [Punica granatum]	2.04099	1.02927	1.33945e-06	3.55918e-05	yes	up
TRINITY_DN7433_c0_g1	Cluster 4	ethylene-responsive transcription factor 4-like [Punica granatum]	2.27194	1.18393	9.80727e-06	0.000196909	yes	up	GO:0003700(molecular_function:transcription factor activity, sequence-specific DNA binding); GO:0005634(cellular_component:nucleus); GO:0003677(molecular_function:DNA binding)	K09286	EREBP		ENOG410YQ8J(K:Transcription)	ENOG410YQ8J(Transcription factor)	sp|O80340|ERF78_ARATH(Ethylene-responsive transcription factor 4 OS=Arabidopsis thaliana OX=3702 GN=ERF4 PE=1 SV=1)	PF00847(AP2:AP2 domain)
TRINITY_DN16954_c1_g2	Cluster 4	cytochrome P450 84A1 [Punica granatum]	4.28732	2.10007	1.50825e-05	0.000278427	yes	up	GO:0004497(molecular_function:monooxygenase activity); GO:0016705(molecular_function:oxidoreductase activity, acting on paired donors, with incorporation or reduction of molecular oxygen); GO:0009809(biological_process:lignin biosynthetic process); GO:0020037(molecular_function:heme binding); GO:0016709(molecular_function:oxidoreductase activity, acting on paired donors, with incorporation or red…	K09755	CYP84A, F5H	map00940(Phenylpropanoid biosynthesis)	COG2124(S:Function unknown)	COG2124(RPM1-interacting protein)	sp|Q42600|C84A1_ARATH(Cytochrome P450 84A1 OS=Arabidopsis thaliana OX=3702 GN=CYP84A1 PE=1 SV=1)	PF00067(p450:Cytochrome P450)
TRINITY_DN1775_c0_g2	Cluster 4	glutaredoxin-C9-like [Punica granatum]	2.63574	1.39821	3.01997e-05	0.000495161	yes	up	GO:0045454(biological_process:cell redox homeostasis); GO:0015035(molecular_function:protein disulfide oxidoreductase activity); GO:0008794(molecular_function:arsenate reductase (glutaredoxin) activity); GO:0005623(cellular_component:cell); GO:0009055(molecular_function:electron carrier activity)				COG0695(I:Lipid transport and metabolism)	COG0695(Diphosphomevalonate decarboxylase)	sp|Q9SGP6|GRXC9_ARATH(Glutaredoxin-C9 OS=Arabidopsis thaliana OX=3702 GN=GRXC9 PE=1 SV=1)	PF00462(Glutaredoxin:Glutaredoxin)
TRINITY_DN22940_c0_g2	Cluster 4	UDP-glucuronate 4-epimerase 3-like [Punica granatum]	10.3288	3.3686	8.69241e-05	0.0011983	yes	up	GO:0003824(molecular_function:catalytic activity); GO:0016021(cellular_component:integral component of membrane); GO:0050662(molecular_function:coenzyme binding)	K08679	E5.1.3.6	map00520(Amino sugar and nucleotide sugar metabolism)	COG0451(M:Cell wall/membrane/envelope biogenesis)	COG0451(Nad-dependent epimerase dehydratase)	sp|O22141|GAE4_ARATH(UDP-glucuronate 4-epimerase 4 OS=Arabidopsis thaliana OX=3702 GN=GAE4 PE=1 SV=1)	PF01370(Epimerase:NAD dependent epimerase/dehydratase family); PF16363(GDP_Man_Dehyd:GDP-mannose 4,6 dehydratase); PF04321(RmlD_sub_bind:RmlD substrate binding domain); PF02719(Polysacc_synt_2:Polysaccharide biosynthesis protein)
TRINITY_DN14936_c0_g1	Cluster 4	uncharacterized protein LOC116210030 [Punica granatum]	2.09448	1.06659	0.000103186	0.00137795	yes	up					ENOG410YVXT(S:Function unknown)	ENOG410YVXT(Pfam:DUF584)		PF04520(Senescence_reg:Senescence regulator)
TRINITY_DN9524_c0_g1	Cluster 4		5.48485	2.45545	0.00012984	0.00165638	yes	up
TRINITY_DN26863_c0_g1	Cluster 4	hypothetical protein CRG98_045713 [Punica granatum]	2.59147	1.37377	0.000161318	0.00198688	yes	up
TRINITY_DN837_c0_g2	Cluster 4	purple acid phosphatase 17-like [Punica granatum]	2.06143	1.04365	0.000178729	0.00215899	yes	up	GO:0008198(molecular_function:ferrous iron binding); GO:0008199(molecular_function:ferric iron binding); GO:0016021(cellular_component:integral component of membrane); GO:0046872(molecular_function:metal ion binding); GO:0003993(molecular_function:acid phosphatase activity)	K14379	ACP5	map00740(Riboflavin metabolism)	COG1409(S:Function unknown); ENOG4110R30(S:Function unknown)	COG1409(Hydrolyzes cAMP to 5'-AMP. Plays an important regulatory role in modulating the intracellular concentration of cAMP, thereby influencing cAMP-dependent processes (By similarity)); ENOG4110R30(Acid phosphatase)	sp|Q9SCX8|PPA17_ARATH(Purple acid phosphatase 17 OS=Arabidopsis thaliana OX=3702 GN=PAP17 PE=2 SV=1)	PF00149(Metallophos:Calcineurin-like phosphoesterase)
TRINITY_DN6922_c0_g1	Cluster 4	hypothetical protein CDL15_Pgr009902 [Punica granatum]	2.03325	1.02379	0.000226963	0.0026053	yes	up	GO:2000022(biological_process:regulation of jasmonic acid mediated signaling pathway); GO:0005634(cellular_component:nucleus); GO:0009611(biological_process:response to wounding); GO:0031347(biological_process:regulation of defense response)	K13464	JAZ	map04075(Plant hormone signal transduction)	ENOG410Z0XE(S:Function unknown)	ENOG410Z0XE(jasmonate-zim-domain protein 10)	sp|Q93ZM9|TIF9_ARATH(Protein TIFY 9 OS=Arabidopsis thaliana OX=3702 GN=TIFY9 PE=1 SV=1)	PF06200(tify:tify domain); PF09425(Jas_motif:Jas motif)
TRINITY_DN19760_c0_g1	Cluster 4	hypothetical protein CICLE_v10017653mg [Citrus clementina]	4.0101	2.00364	0.000263314	0.00293359	yes	up					ENOG41104EE(S:Function unknown)	ENOG41104EE(-)		PF05553(DUF761:Cotton fibre expressed protein)
TRINITY_DN12729_c0_g1	Cluster 4	nitrile-specifier protein 5 isoform X2 [Punica granatum]	2.85553	1.51376	0.000277321	0.00306923	yes	up	GO:0080028(biological_process:nitrile biosynthetic process); GO:0030234(molecular_function:enzyme regulator activity); GO:0005634(cellular_component:nucleus); GO:0005829(cellular_component:cytosol)				ENOG410Y5WM(T:Signal transduction mechanisms)	ENOG410Y5WM(Serine Threonine protein kinase)	sp|O49326|JAL21_ARATH(Nitrile-specifier protein 2 OS=Arabidopsis thaliana OX=3702 GN=NSP2 PE=2 SV=1)	PF13418(Kelch_4:Galactose oxidase, central domain); PF01344(Kelch_1:Kelch motif); PF13415(Kelch_3:Galactose oxidase, central domain); PF13964(Kelch_6:Kelch motif); PF13854(Kelch_5:Kelch motif); PF07646(Kelch_2:Kelch motif)
TRINITY_DN11859_c0_g3	Cluster 4	licodione synthase-like [Punica granatum]	3.32161	1.73188	0.000412151	0.00420631	yes	up	GO:0004497(molecular_function:monooxygenase activity); GO:0016020(cellular_component:membrane); GO:0020037(molecular_function:heme binding); GO:0016709(molecular_function:oxidoreductase activity, acting on paired donors, with incorporation or reduction of molecular oxygen, NAD(P)H as one donor, and incorporation of one atom of oxygen); GO:0016021(cellular_component:integral component of membrane)…	K23179	CYP93B2_16	map00943(Isoflavonoid biosynthesis); map00941(Flavonoid biosynthesis)	COG2124(Q:Secondary metabolites biosynthesis, transport and catabolism)	COG2124(Cytochrome p450)	sp|P93149|C93B1_GLYEC(Licodione synthase OS=Glycyrrhiza echinata OX=46348 GN=CYP93B1 PE=1 SV=2)	PF00067(p450:Cytochrome P450)
TRINITY_DN7384_c0_g1	Cluster 4		3.01236	1.59089	0.000520505	0.00510561	yes	up
TRINITY_DN12253_c0_g3	Cluster 4	transcription factor MYB61-like [Punica granatum]	2.26451	1.1792	0.000536086	0.00523655	yes	up	GO:0043565(molecular_function:sequence-specific DNA binding); GO:0044212(molecular_function:transcription regulatory region DNA binding); GO:0003700(molecular_function:transcription factor activity, sequence-specific DNA binding); GO:0005634(cellular_component:nucleus); GO:0030154(biological_process:cell differentiation); GO:0010119(biological_process:regulation of stomatal movement); GO:0003677(…	K09422	MYBP		COG5147(K:Transcription)	COG5147(Myblike DNAbinding domain containing protein)	sp|Q8VZQ2|MYB61_ARATH(Transcription factor MYB61 OS=Arabidopsis thaliana OX=3702 GN=MYB61 PE=2 SV=1)	PF00249(Myb_DNA-binding:Myb-like DNA-binding domain); PF13921(Myb_DNA-bind_6:Myb-like DNA-binding domain)
TRINITY_DN12049_c0_g1	Cluster 4	serine/threonine-protein kinase STY13-like [Punica granatum]	2.02836	1.02032	0.000731135	0.00675645	yes	up	GO:0032259(biological_process:methylation); GO:0004674(molecular_function:protein serine/threonine kinase activity); GO:0004672(molecular_function:protein kinase activity); GO:0008168(molecular_function:methyltransferase activity); GO:0046872(molecular_function:metal ion binding); GO:0005524(molecular_function:ATP binding)				COG0515(C:Energy production and conversion)	COG0515(Produces ATP from ADP in the presence of a proton gradient across the membrane (By similarity))	sp|Q9ZQ31|STY13_ARATH(Serine/threonine-protein kinase STY13 OS=Arabidopsis thaliana OX=3702 GN=STY13 PE=1 SV=2)	PF07714(PK_Tyr_Ser-Thr:Protein tyrosine and serine/threonine kinase); PF00069(Pkinase:Protein kinase domain); PF17667(Pkinase_fungal:Fungal protein kinase); PF14531(Kinase-like:Kinase-like)
TRINITY_DN27957_c0_g1	Cluster 4	hypothetical protein CRG98_002140 [Punica granatum]	2.64432	1.40289	0.000825895	0.00745593	yes	up	GO:0006099(biological_process:tricarboxylic acid cycle); GO:0045252(cellular_component:oxoglutarate dehydrogenase complex); GO:0004149(molecular_function:dihydrolipoyllysine-residue succinyltransferase activity)
TRINITY_DN13299_c0_g1	Cluster 4	protein RADIALIS-like 3 isoform X1 [Jatropha curcas]	3.67468	1.87762	0.000936039	0.00823482	yes	up	GO:0005634(cellular_component:nucleus); GO:0003677(molecular_function:DNA binding)				ENOG410ZNYF(K:Transcription); COG5269(K:Transcription)	ENOG410ZNYF(SANT); COG5269(SANT)	sp|Q1A173|RADL6_ARATH(Protein RADIALIS-like 6 OS=Arabidopsis thaliana OX=3702 GN=RL6 PE=2 SV=1)	PF00249(Myb_DNA-binding:Myb-like DNA-binding domain)
TRINITY_DN25485_c0_g1	Cluster 4	hypothetical protein CDL15_Pgr003765 [Punica granatum]	2.26604	1.18017	0.00116046	0.00975562	yes	up	GO:0016021(cellular_component:integral component of membrane)				ENOG410YMK4(S:Function unknown)	ENOG410YMK4(Hydroxyproline-rich glycoprotein family protein)		PF05553(DUF761:Cotton fibre expressed protein)
TRINITY_DN10967_c0_g1	Cluster 4	MDIS1-interacting receptor like kinase 1 [Punica granatum]	2.06547	1.04647	0.00127218	0.0104955	yes	up	GO:0009755(biological_process:hormone-mediated signaling pathway); GO:0016021(cellular_component:integral component of membrane); GO:0005886(cellular_component:plasma membrane); GO:0004674(molecular_function:protein serine/threonine kinase activity); GO:0004672(molecular_function:protein kinase activity); GO:0005524(molecular_function:ATP binding)				COG4886(S:Function unknown)	COG4886(leucine Rich Repeat)	sp|Q9M0G7|MIK1_ARATH(MDIS1-interacting receptor like kinase 1 OS=Arabidopsis thaliana OX=3702 GN=MIK1 PE=1 SV=1)	PF13855(LRR_8:Leucine rich repeat); PF12799(LRR_4:Leucine Rich repeats (2 copies)); PF00069(Pkinase:Protein kinase domain); PF07714(PK_Tyr_Ser-Thr:Protein tyrosine and serine/threonine kinase); PF08263(LRRNT_2:Leucine rich repeat N-terminal domain)
TRINITY_DN15415_c0_g1	Cluster 4	heavy metal-associated isoprenylated plant protein 45 [Punica granatum]	4.73801	2.24428	0.00194124	0.0145612	yes	up	GO:0046872(molecular_function:metal ion binding); GO:0030001(biological_process:metal ion transport)				COG2608(S:Function unknown)	COG2608(-)	sp|B3H6D0|HIP45_ARATH(Heavy metal-associated isoprenylated plant protein 45 OS=Arabidopsis thaliana OX=3702 GN=HIPP45 PE=3 SV=1)	PF00403(HMA:Heavy-metal-associated domain)
TRINITY_DN12677_c0_g1	Cluster 4	protein NRT1/ PTR FAMILY 2.9-like [Punica granatum]	2.26713	1.18087	0.0019616	0.0146993	yes	up	GO:0022857(molecular_function:transmembrane transporter activity); GO:0016021(cellular_component:integral component of membrane); GO:0005886(cellular_component:plasma membrane)				COG3104(E:Amino acid transport and metabolism)	COG3104(transporter)	sp|Q9LV10|PTR53_ARATH(Protein NRT1/ PTR FAMILY 2.11 OS=Arabidopsis thaliana OX=3702 GN=NPF2.11 PE=1 SV=1)	PF00854(PTR2:POT family)
TRINITY_DN14855_c0_g2	Cluster 4	protein RADIALIS-like 2 [Punica granatum]	2.45185	1.29387	0.00209046	0.0153998	yes	up	GO:0005634(cellular_component:nucleus); GO:0003677(molecular_function:DNA binding)				COG5269(K:Transcription)	COG5269(Transcription factor)	sp|Q9SIJ5|RADL2_ARATH(Protein RADIALIS-like 2 OS=Arabidopsis thaliana OX=3702 GN=RL2 PE=2 SV=1)	PF00249(Myb_DNA-binding:Myb-like DNA-binding domain)
TRINITY_DN13067_c0_g1	Cluster 4		2.10682	1.07507	0.00218797	0.0159628	yes	up
TRINITY_DN16153_c0_g1	Cluster 4	hypothetical protein CRG98_042884 [Punica granatum]	3.51578	1.81384	0.00313292	0.0209723	yes	up	GO:0016021(cellular_component:integral component of membrane); GO:0005524(molecular_function:ATP binding); GO:0004672(molecular_function:protein kinase activity)				ENOG410XSG4(T:Signal transduction mechanisms); COG4886(S:Function unknown)	ENOG410XSG4((E 0.0) leucine-rich repeat family protein protein kinase family protein); COG4886(leucine Rich Repeat)	sp|C0LGH3|Y5614_ARATH(Probable LRR receptor-like serine/threonine-protein kinase At1g56140 OS=Arabidopsis thaliana OX=3702 GN=At1g56140 PE=2 SV=2)	PF11721(Malectin:Malectin domain); PF12819(Malectin_like:Malectin-like domain)
TRINITY_DN3784_c0_g3	Cluster 4		3.08651	1.62598	0.00318961	0.0212668	yes	up
TRINITY_DN30825_c0_g1	Cluster 4	protein NRT1/ PTR FAMILY 6.3-like [Punica granatum]	2.18809	1.12967	0.00346329	0.0227235	yes	up	GO:0006857(biological_process:oligopeptide transport); GO:0022857(molecular_function:transmembrane transporter activity); GO:0010167(biological_process:response to nitrate); GO:0015112(molecular_function:nitrate transmembrane transporter activity); GO:0016021(cellular_component:integral component of membrane)				COG3104(E:Amino acid transport and metabolism)	COG3104(transporter)	sp|Q05085|PTR7_ARATH(Protein NRT1/ PTR FAMILY 6.3 OS=Arabidopsis thaliana OX=3702 GN=NPF6.3 PE=1 SV=1)	PF00854(PTR2:POT family); PF07690(MFS_1:Major Facilitator Superfamily)
TRINITY_DN14547_c0_g1	Cluster 4	hypothetical protein CRG98_036945 [Punica granatum]	2.77215	1.47101	0.0035739	0.023222	yes	up	GO:0016021(cellular_component:integral component of membrane); GO:0043531(molecular_function:ADP binding)				ENOG410YQV9(S:Function unknown)	ENOG410YQV9(F-box Kelch-repeat protein)	sp|Q9LDE3|FBK9_ARATH(F-box/kelch-repeat protein At1g23390 OS=Arabidopsis thaliana OX=3702 GN=At1g23390 PE=2 SV=1)	PF00646(F-box:F-box domain); PF13964(Kelch_6:Kelch motif); PF01344(Kelch_1:Kelch motif); PF12937(F-box-like:F-box-like)
TRINITY_DN2811_c0_g1	Cluster 4	U-box domain-containing protein 17 [Punica granatum]	4.3455	2.11952	0.00360176	0.0233835	yes	up	GO:0005737(cellular_component:cytoplasm); GO:0016021(cellular_component:integral component of membrane); GO:0004672(molecular_function:protein kinase activity); GO:0004842(molecular_function:ubiquitin-protein transferase activity); GO:0005634(cellular_component:nucleus); GO:0005524(molecular_function:ATP binding)				ENOG410YC2C(O:Posttranslational modification, protein turnover, chaperones)	ENOG410YC2C(Ubox domain-containing protein)	sp|Q9C7R6|PUB17_ARATH(U-box domain-containing protein 17 OS=Arabidopsis thaliana OX=3702 GN=PUB17 PE=2 SV=1)	PF04564(U-box:U-box domain); PF15906(zf-NOSIP:Zinc-finger of nitric oxide synthase-interacting protein); PF11789(zf-Nse:Zinc-finger of the MIZ type in Nse subunit); PF13445(zf-RING_UBOX:RING-type zinc-finger)
TRINITY_DN25292_c0_g1	Cluster 4	monothiol glutaredoxin-S11-like [Punica granatum]	2.24019	1.16362	0.00737864	0.0403987	yes	up	GO:0005737(cellular_component:cytoplasm); GO:0005634(cellular_component:nucleus); GO:0005623(cellular_component:cell); GO:0045454(biological_process:cell redox homeostasis); GO:0015035(molecular_function:protein disulfide oxidoreductase activity); GO:0009055(molecular_function:electron carrier activity)	K03676	grxC, GLRX, GLRX2		COG0695(O:Posttranslational modification, protein turnover, chaperones)	COG0695(Glutaredoxin)	sp|O82255|GRC13_ARATH(Glutaredoxin-C13 OS=Arabidopsis thaliana OX=3702 GN=GRXC13 PE=3 SV=1)	PF00462(Glutaredoxin:Glutaredoxin)
TRINITY_DN9891_c0_g1	Cluster 7	ABC transporter G family member 29-like [Punica granatum]	2.82832	1.49995	4.88414e-09	2.46444e-07	yes	up	GO:0042626(molecular_function:ATPase activity, coupled to transmembrane movement of substances); GO:0016021(cellular_component:integral component of membrane); GO:0016887(molecular_function:ATPase activity); GO:0005886(cellular_component:plasma membrane); GO:0055085(biological_process:transmembrane transport); GO:0005524(molecular_function:ATP binding)				COG0842(V:Defense mechanisms)	COG0842((ABC) transporter)	sp|Q9XIE2|AB36G_ARATH(ABC transporter G family member 36 OS=Arabidopsis thaliana OX=3702 GN=ABCG36 PE=1 SV=1)	PF01061(ABC2_membrane:ABC-2 type transporter); PF00005(ABC_tran:ABC transporter); PF08370(PDR_assoc:Plant PDR ABC transporter associated); PF19055(ABC2_membrane_7:ABC-2 type transporter); PF14510(ABC_trans_N:ABC-transporter N-terminal)
TRINITY_DN6881_c0_g2	Cluster 7	nudix hydrolase 7-like [Punica granatum]	3.08123	1.62351	9.48119e-09	4.50318e-07	yes	up	GO:0016787(molecular_function:hydrolase activity); GO:0035529(molecular_function:NADH pyrophosphatase activity); GO:0047631(molecular_function:ADP-ribose diphosphatase activity); GO:0007165(biological_process:signal transduction); GO:0051287(molecular_function:NAD binding)				ENOG410Z4GH(S:Function unknown)	ENOG410Z4GH(nudix (nucleoside diphosphate linked moiety X)-type motif 6)	sp|Q9SU14|NUDT7_ARATH(Nudix hydrolase 7 OS=Arabidopsis thaliana OX=3702 GN=NUDT7 PE=1 SV=1)	PF18290(Nudix_hydro:Nudix hydrolase domain); PF00293(NUDIX:NUDIX domain)
TRINITY_DN6426_c0_g1	Cluster 7	hypothetical protein FNV43_RR04929 [Rhamnella rubrinervis]	2.1824	1.12591	2.14626e-08	9.223e-07	yes	up	GO:0046872(molecular_function:metal ion binding)						sp|P08688|ALB2_PEA(Albumin-2 OS=Pisum sativum OX=3888 PE=2 SV=1)	PF00045(Hemopexin:Hemopexin)
TRINITY_DN25428_c0_g1	Cluster 7	hypothetical protein CDL15_Pgr027711 [Punica granatum]	3.18701	1.6722	1.36065e-07	4.68107e-06	yes	up	GO:0046658(cellular_component:anchored component of plasma membrane); GO:0009055(molecular_function:electron carrier activity)				ENOG410YPS7(S:Function unknown)	ENOG410YPS7(Basic blue)	sp|P00303|BABL_CUCSA(Basic blue protein OS=Cucumis sativus OX=3659 PE=1 SV=1)	PF02298(Cu_bind_like:Plastocyanin-like domain)
TRINITY_DN8775_c0_g1	Cluster 7	PREDICTED: probable calcium-binding protein CML49 [Theobroma cacao]	2.42437	1.27761	1.75258e-07	5.866e-06	yes	up	GO:0005509(molecular_function:calcium ion binding)	K13448	CML	map04626(Plant-pathogen interaction)	ENOG410YKQK(S:Function unknown)	ENOG410YKQK(grancalcin, EF-hand calcium binding protein)	sp|Q9FYE4|CML50_ARATH(Probable calcium-binding protein CML50 OS=Arabidopsis thaliana OX=3702 GN=CML50 PE=2 SV=1)	PF00036(EF-hand_1:EF hand); PF13499(EF-hand_7:EF-hand domain pair); PF13405(EF-hand_6:EF-hand domain); PF13202(EF-hand_5:EF hand)
TRINITY_DN6336_c0_g1	Cluster 7	CBL-interacting serine/threonine-protein kinase 14 [Punica granatum]	2.03159	1.02261	4.074e-06	9.28943e-05	yes	up	GO:0004674(molecular_function:protein serine/threonine kinase activity); GO:0007165(biological_process:signal transduction); GO:0005524(molecular_function:ATP binding)	K12761	SNF1		COG0515(T:Signal transduction mechanisms)	COG0515(Serine Threonine protein kinase)	sp|Q9LZW4|CIPKE_ARATH(CBL-interacting serine/threonine-protein kinase 14 OS=Arabidopsis thaliana OX=3702 GN=CIPK14 PE=1 SV=1)	PF00069(Pkinase:Protein kinase domain); PF07714(PK_Tyr_Ser-Thr:Protein tyrosine and serine/threonine kinase); PF03822(NAF:NAF domain); PF14531(Kinase-like:Kinase-like)
TRINITY_DN12724_c0_g2	Cluster 7	L-aspartate oxidase, chloroplastic isoform X1 [Punica granatum]	2.27227	1.18413	6.21187e-06	0.000132139	yes	up	GO:0044318(molecular_function:L-aspartate:fumarate oxidoreductase activity); GO:0008734(molecular_function:L-aspartate oxidase activity); GO:0009435(biological_process:NAD biosynthetic process); GO:0015976(biological_process:carbon utilization); GO:0008270(molecular_function:zinc ion binding); GO:0004089(molecular_function:carbonate dehydratase activity); GO:0009507(cellular_component:chloroplast)	K00278	nadB	map00250(Alanine, aspartate and glutamate metabolism); map00760(Nicotinate and nicotinamide metabolism)	COG0029(H:Coenzyme transport and metabolism)	COG0029(L-aspartate oxidase)	sp|Q6Z836|NADB_ORYSJ(L-aspartate oxidase, chloroplastic OS=Oryza sativa subsp. japonica OX=39947 GN=Os02g0134400 PE=3 SV=1)	PF00890(FAD_binding_2:FAD binding domain); PF02910(Succ_DH_flav_C:Fumarate reductase flavoprotein C-term)
TRINITY_DN5171_c0_g1	Cluster 7	glutathione S-transferase U7-like [Punica granatum]	2.78122	1.47572	1.09932e-05	0.000214588	yes	up		K00799	GST, gst	map00480(Glutathione metabolism)	ENOG410XSIX(O:Posttranslational modification, protein turnover, chaperones)	ENOG410XSIX(glutathione Stransferase)	sp|Q9ZW30|GSTU1_ARATH(Glutathione S-transferase U1 OS=Arabidopsis thaliana OX=3702 GN=GSTU1 PE=2 SV=1)	PF02798(GST_N:Glutathione S-transferase, N-terminal domain); PF13417(GST_N_3:Glutathione S-transferase, N-terminal domain); PF13409(GST_N_2:Glutathione S-transferase, N-terminal domain)
TRINITY_DN7476_c0_g1	Cluster 7	major strawberry allergen Fra a 1.07-like [Punica granatum]	2.5135	1.3297	2.37326e-05	0.000409439	yes	up	GO:0038023(molecular_function:signaling receptor activity); GO:0009738(biological_process:abscisic acid-activated signaling pathway); GO:0006952(biological_process:defense response); GO:0004864(molecular_function:protein phosphatase inhibitor activity); GO:0009607(biological_process:response to biotic stimulus); GO:0010427(molecular_function:abscisic acid binding)				ENOG410YZ38(U:Intracellular trafficking, secretion, and vesicular transport)	ENOG410YZ38(vesicle-mediated transport)	sp|O50001|PRU1_PRUAR(Major allergen Pru ar 1 OS=Prunus armeniaca OX=36596 PE=1 SV=1)	PF00407(Bet_v_1:Pathogenesis-related protein Bet v 1 family)
TRINITY_DN9466_c0_g1	Cluster 7		3.19533	1.67597	4.21764e-05	0.000656981	yes	up
TRINITY_DN9230_c0_g1	Cluster 7	uncharacterized protein LOC116208503 [Punica granatum]	2.16804	1.11639	0.000216703	0.00250715	yes	up								PF04970(LRAT:Lecithin retinol acyltransferase)
TRINITY_DN10874_c0_g1	Cluster 7	hypothetical protein CDL15_Pgr011978 [Punica granatum]	2.01123	1.00808	0.000355282	0.00373476	yes	up	GO:0005737(cellular_component:cytoplasm); GO:0016021(cellular_component:integral component of membrane)	K13347	PXMP2, PMP22	map04146(Peroxisome)	ENOG4111SYH(S:Function unknown)	ENOG4111SYH(Peroxisomal membrane protein)	sp|Q9ZS51|PMP22_ARATH(Peroxisomal membrane protein PMP22 OS=Arabidopsis thaliana OX=3702 GN=PMP22 PE=1 SV=1)	PF04117(Mpv17_PMP22:Mpv17 / PMP22 family)
TRINITY_DN4145_c0_g2	Cluster 7	probable nucleoredoxin 1 [Punica granatum]	2.87583	1.52398	0.00072182	0.00668089	yes	up	GO:0045454(biological_process:cell redox homeostasis); GO:0005623(cellular_component:cell)	K17609	NXN		ENOG410ZIWC(O:Posttranslational modification, protein turnover, chaperones)	ENOG410ZIWC(nucleoredoxin-like)	sp|O80763|NRX1_ARATH(Probable nucleoredoxin 1 OS=Arabidopsis thaliana OX=3702 GN=At1g60420 PE=1 SV=1)	PF13905(Thioredoxin_8:Thioredoxin-like); PF00578(AhpC-TSA:AhpC/TSA family); PF08534(Redoxin:Redoxin); PF00085(Thioredoxin:Thioredoxin); PF13098(Thioredoxin_2:Thioredoxin-like domain); PF13899(Thioredoxin_7:Thioredoxin-like)
TRINITY_DN9770_c0_g2	Cluster 7	hypothetical protein CDL15_Pgr028113 [Punica granatum]	2.09003	1.06352	0.00107821	0.00920937	yes	up	GO:0003824(molecular_function:catalytic activity); GO:0016874(molecular_function:ligase activity)	K22133	AAE3	map00630(Glyoxylate and dicarboxylate metabolism)	COG0318(I:Lipid transport and metabolism); COG0318(Q:Secondary metabolites biosynthesis, transport and catabolism)	COG0318(Amp-dependent synthetase and ligase); COG0318(Amp-dependent synthetase and ligase)	sp|Q9SMT7|4CLLA_ARATH(Oxalate--CoA ligase OS=Arabidopsis thaliana OX=3702 GN=AAE3 PE=1 SV=1)	PF00501(AMP-binding:AMP-binding enzyme); PF13193(AMP-binding_C:AMP-binding enzyme C-terminal domain)
TRINITY_DN10563_c0_g1	Cluster 7	protein SENESCENCE-ASSOCIATED GENE 21, mitochondrial [Punica granatum]	2.33797	1.22526	0.00121874	0.0101258	yes	up	GO:0005739(cellular_component:mitochondrion)				ENOG410ZEWF(S:Function unknown)	ENOG410ZEWF(Zinc finger, C3HC4 type (RING finger))	sp|Q93WF6|SAG21_ARATH(Protein SENESCENCE-ASSOCIATED GENE 21, mitochondrial OS=Arabidopsis thaliana OX=3702 GN=SAG21 PE=2 SV=1)	PF03242(LEA_3:Late embryogenesis abundant protein)
TRINITY_DN25789_c0_g1	Cluster 7	hypothetical protein CDL15_Pgr009007 [Punica granatum]	2.97921	1.57493	0.00132703	0.0108375	yes	up
TRINITY_DN10428_c0_g1	Cluster 7	hypothetical protein CRG98_017291 [Punica granatum]	2.34208	1.22779	0.00186283	0.014154	yes	up	GO:0016021(cellular_component:integral component of membrane); GO:0051301(biological_process:cell division)				ENOG41115TU(S:Function unknown)	ENOG41115TU(-)
TRINITY_DN12951_c0_g1	Cluster 7		2.69574	1.43068	0.00190769	0.0143739	yes	up
TRINITY_DN29289_c0_g1	Cluster 7	protein EXORDIUM-like 2 [Punica granatum]	2.40095	1.2636	0.00242746	0.0172123	yes	up	GO:0019211(molecular_function:phosphatase activator activity)				ENOG41107QF(S:Function unknown)	ENOG41107QF(-)	sp|Q9FE06|EXOL2_ARATH(Protein EXORDIUM-like 2 OS=Arabidopsis thaliana OX=3702 GN=EXL2 PE=2 SV=1)	PF04674(Phi_1:Phosphate-induced protein 1 conserved region)
TRINITY_DN17248_c0_g3	Cluster 7	BTB/POZ domain and ankyrin repeat-containing protein NOOT2 [Punica granatum]	4.49349	2.16784	0.00250528	0.0176468	yes	up	GO:0005634(cellular_component:nucleus); GO:0009864(biological_process:induced systemic resistance, jasmonic acid mediated signaling pathway)	K14508	NPR1	map04075(Plant hormone signal transduction)	COG0666(S:Function unknown)	COG0666(Ankyrin Repeat)	sp|Q9ZVC2|NPR5_ARATH(Regulatory protein NPR5 OS=Arabidopsis thaliana OX=3702 GN=NPR5 PE=1 SV=1)	PF12796(Ank_2:Ankyrin repeats (3 copies)); PF13857(Ank_5:Ankyrin repeats (many copies)); PF13606(Ank_3:Ankyrin repeat); PF13637(Ank_4:Ankyrin repeats (many copies)); PF11900(DUF3420:Domain of unknown function (DUF3420)); PF00023(Ank:Ankyrin repeat)
TRINITY_DN523_c0_g1	Cluster 7	WRKY DNA-binding transcription factor 70-like [Punica granatum]	3.55011	1.82786	0.00528784	0.0313939	yes	up	GO:0003700(molecular_function:transcription factor activity, sequence-specific DNA binding); GO:0043565(molecular_function:sequence-specific DNA binding); GO:0005634(cellular_component:nucleus)				ENOG410YZZY(K:Transcription)	ENOG410YZZY(Transcription factor)	sp|K4BIZ9|WRK70_SOLLC(WRKY DNA-binding transcription factor 70 OS=Solanum lycopersicum OX=4081 GN=WRKY70 PE=2 SV=1)	PF03106(WRKY:WRKY DNA -binding domain)
TRINITY_DN7602_c0_g1	Cluster 7	ethylene-responsive transcription factor 2-like [Punica granatum]	3.00753	1.58858	0.00560119	0.0327651	yes	up	GO:0003700(molecular_function:transcription factor activity, sequence-specific DNA binding); GO:0050832(biological_process:defense response to fungus); GO:0005634(cellular_component:nucleus); GO:0006355(biological_process:regulation of transcription, DNA-templated); GO:0003677(molecular_function:DNA binding)	K09286	EREBP		ENOG410YJV7(J:Translation, ribosomal structure and biogenesis)	ENOG410YJV7(40s ribosomal protein S27)
TRINITY_DN6867_c1_g1	Cluster 7	hypothetical protein CRG98_006336 [Punica granatum]	2.19604	1.13491	0.0059872	0.0345154	yes	up	GO:0006355(biological_process:regulation of transcription, DNA-templated); GO:0005634(cellular_component:nucleus); GO:0003677(molecular_function:DNA binding)				ENOG410YGJ5(S:Function unknown)	ENOG410YGJ5(NAC domain-containing protein)	sp|Q9FMR3|NAC90_ARATH(NAC domain-containing protein 90 OS=Arabidopsis thaliana OX=3702 GN=NAC090 PE=1 SV=1)	PF02365(NAM:No apical meristem (NAM) protein)
TRINITY_DN12925_c0_g2	Cluster 7	coatomer subunit beta'-3 [Punica granatum]	2.23222	1.15848	0.00797137	0.0428188	yes	up	GO:0030126(cellular_component:COPI vesicle coat); GO:0006891(biological_process:intra-Golgi vesicle-mediated transport); GO:0006890(biological_process:retrograde vesicle-mediated transport, Golgi to ER); GO:0006888(biological_process:ER to Golgi vesicle-mediated transport); GO:0006886(biological_process:intracellular protein transport)	K17302	COPB2, SEC27		ENOG410XNNY(S:Function unknown)	ENOG410XNNY(coatomer protein complex, subunit beta 2 (beta prime))	sp|Q9CAA0|COB21_ARATH(Coatomer subunit beta'-1 OS=Arabidopsis thaliana OX=3702 GN=At1g79990 PE=2 SV=2)	PF00400(WD40:WD domain, G-beta repeat)
TRINITY_DN13426_c0_g1	Cluster 7		3.10781	1.6359	0.00813493	0.0435254	yes	up
TRINITY_DN16306_c0_g2	Cluster 7	uncharacterized protein LOC116205726 [Punica granatum]	3.19124	1.67412	0.00870039	0.0457604	yes	up	GO:0004386(molecular_function:helicase activity)				ENOG411173Q(S:Function unknown)	ENOG411173Q(Avr9 Cf-9 rapidly elicited protein 65)
