# Supplementary material for: Comparative transcriptome analysis unveiling reactive oxygen species scavenging system of Sonneratia caseolaris under salinity stress
Source: Front Plant Sci. 2022 Jul 25;13:953450. doi: 10.3389/fpls.2022.953450 (PMC9358527; doi:10.3389/fpls.2022.953450)
Supplement: Supplementary file 6 [file Table_6.XLSX]

## Sheet: sheet1
Supplementary Dataset 3: Common differentially expressed genes (DEGs) with the annotated functions in plant transcription factors
Gene_id	PF ID	DNA domain	Description	Family	E-value	Score	Control_vs_ 3.0% NaCl_regulate	Symbol	nr_description
TRINITY_DN24214_c0_g2	PF03195	DUF260	Lateral organ boundaries (LOB) domain	LOB	3.9e-41	139.7	down	LOB15	LOB domain-containing protein 15 [Punica granatum]
TRINITY_DN12699_c0_g1	PF03195	DUF260	Lateral organ boundaries (LOB) domain	LOB	1.1e-11	45.2	down	LOB11	hypothetical protein E1A91_D04G021800v1, partial [Gossypium mustelinum]
TRINITY_DN7120_c0_g1	PF03514	GRAS	GRAS domain family	GRAS	4.6e-126	420.8	up	GRAS21	scarecrow-like protein 21 [Punica granatum]
TRINITY_DN11296_c0_g1	PF03514	GRAS	GRAS domain family	GRAS	6.2e-121	403.9	up	GRAS28	scarecrow-like protein 28 [Punica granatum]
TRINITY_DN2595_c0_g2	PF03514	GRAS	GRAS domain family	GRAS	8.7e-136	452.8	down	GRAS3	scarecrow-like protein 3 [Punica granatum]
TRINITY_DN23379_c0_g1	PF03514	GRAS	GRAS domain family	GRAS	1.4e-70	238.2	up	GRAS32	scarecrow-like protein 32 [Punica granatum]
TRINITY_DN27267_c0_g1	PF00170	bZIP_1	bZIP transcription factor	bZIP	3.4e-09	36.7	down	bZIP44	bZIP transcription factor 44-like [Punica granatum]
TRINITY_DN8333_c0_g1	PF00010	HLH	Helix-loop-helix DNA-binding domain	bHLH	1.8e-11	43.9	down	PIF1	transcription factor PIF1 isoform X2 [Prunus dulcis]
TRINITY_DN13160_c0_g1	PF00010	HLH	Helix-loop-helix DNA-binding domain	bHLH	6e-09	35.8	down	bHLH91	transcription factor bHLH91-like [Punica granatum]
TRINITY_DN11222_c0_g1	PF00010	HLH	Helix-loop-helix DNA-binding domain	bHLH	4.1e-12	45.9	up	SPEECHLESS	transcription factor SPEECHLESS [Punica granatum]
TRINITY_DN11222_c0_g2	PF00010	HLH	Helix-loop-helix DNA-binding domain	bHLH	6.2e-12	45.4	up	SPEECHLESS	transcription factor SPEECHLESS [Punica granatum]
TRINITY_DN14491_c0_g1	PF00010	HLH	Helix-loop-helix DNA-binding domain	bHLH	2.3e-07	30.7	up	bHLH162	transcription factor bHLH162-like [Punica granatum]
TRINITY_DN10961_c0_g5	PF00010	HLH	Helix-loop-helix DNA-binding domain	bHLH	1.8e-06	27.9	down	bHLH62	transcription factor bHLH62-like [Punica granatum]
TRINITY_DN10989_c1_g2	PF00010	HLH	Helix-loop-helix DNA-binding domain	bHLH	1.3e-11	44.3	up	bHLH041	hypothetical protein CDL15_Pgr015540 [Punica granatum]
TRINITY_DN10751_c0_g2	PF00249	Myb_dna_bind	Myb-like DNA-binding domain	MYB_superfamily	4.2e-31	106.9	up	MYB113	PREDICTED: transcription factor MYB113 [Eucalyptus grandis]
TRINITY_DN12209_c1_g1	PF00249	Myb_dna_bind	Myb-like DNA-binding domain	MYB_superfamily	3.6e-19	68.7	down	MYB8	transcription factor MYB8-like [Punica granatum]
TRINITY_DN12253_c0_g3	PF00249	Myb_dna_bind	Myb-like DNA-binding domain	MYB_superfamily	2.2e-16	59.8	up	MYB61	transcription factor MYB61-like [Punica granatum]
TRINITY_DN11100_c0_g1	PF00249	Myb_dna_bind	Myb-like DNA-binding domain	MYB_superfamily	2.4e-17	62.9	down	MYB62	transcription factor MYB62 [Punica granatum]
TRINITY_DN10261_c0_g1	PF00249	Myb_dna_bind	Myb-like DNA-binding domain	MYB_superfamily	0.00042	20.5	down	MYB306	myb-related protein 306-like [Punica granatum]
TRINITY_DN10314_c0_g2	PF00249	Myb_dna_bind	Myb-like DNA-binding domain	MYB_superfamily	3.7e-21	75.1	down	MYB59	hypothetical protein CDL15_Pgr025017 [Punica granatum]
TRINITY_DN12030_c0_g4	PF00249	Myb_dna_bind	Myb-like DNA-binding domain	MYB_superfamily	3.4e-32	110.4	up	MYB4	transcription factor MYB4-like [Punica granatum]
TRINITY_DN29218_c0_g1	PF00249	Myb_dna_bind	Myb-like DNA-binding domain	MYB_superfamily	1.3e-25	89.3	up	MYB36	transcription factor MYB36-like [Punica granatum]
TRINITY_DN9970_c0_g2	PF00249	Myb_dna_bind	Myb-like DNA-binding domain	MYB_superfamily	2.7e-12	46.7	up	RVE8	protein REVEILLE 8 isoform X1 [Punica granatum]
TRINITY_DN13299_c0_g1	PF00249	Myb_dna_bind	Myb-like DNA-binding domain	MYB_superfamily	1.4e-06	28.4	up	RADL3	protein RADIALIS-like 3 isoform X1 [Jatropha curcas]
TRINITY_DN13299_c0_g2	PF00249	Myb_dna_bind	Myb-like DNA-binding domain	MYB_superfamily	1.1e-08	35.1	up	RADL1	hypothetical protein C4D60_Mb10t09970 [Musa balbisiana]
TRINITY_DN5200_c0_g6	PF00249	Myb_dna_bind	Myb-like DNA-binding domain	MYB_superfamily	1.9e-31	108.1	up	MYB44	transcription factor MYB44-like [Punica granatum]
TRINITY_DN3057_c0_g2	PF00249	Myb_dna_bind	Myb-like DNA-binding domain	MYB_superfamily	3.5e-06	27.1	up	HHO6	transcription factor HHO6 [Punica granatum]
TRINITY_DN3011_c0_g4	PF00249	Myb_dna_bind	Myb-like DNA-binding domain	MYB_superfamily	6.2e-29	100	up	MYB11	transcription factor MYB11-like [Punica granatum]
TRINITY_DN8842_c0_g1	PF00249	Myb_dna_bind	Myb-like DNA-binding domain	MYB_superfamily	2.3e-47	159	up	MYB3R-1	transcription factor MYB3R-1 isoform X2 [Punica granatum]
TRINITY_DN8842_c0_g2	PF00249	Myb_dna_bind	Myb-like DNA-binding domain	MYB_superfamily	1.2e-48	163	up	MYB3R-1	transcription factor MYB3R-1 isoform X2 [Punica granatum]
TRINITY_DN7060_c0_g1	PF00249	Myb_dna_bind	Myb-like DNA-binding domain	MYB_superfamily	1.1e-13	51.2	down	MYB123	transcription factor MYB123-like [Punica granatum]
TRINITY_DN16281_c0_g1	PF00249	Myb_dna_bind	Myb-like DNA-binding domain	MYB_superfamily	1.9e-07	31.2	up	HHO3	transcription factor HHO3-like [Punica granatum]
TRINITY_DN14855_c0_g2	PF00249	Myb_dna_bind	Myb-like DNA-binding domain	MYB_superfamily	1.3e-06	28.6	up	RADL2	protein RADIALIS-like 2 [Punica granatum]
TRINITY_DN12820_c0_g6	PF00249	Myb_dna_bind	Myb-like DNA-binding domain	MYB_superfamily	1.1e-29	102.3	down	MYB61	transcription factor MYB61-like [Punica granatum]
TRINITY_DN16745_c0_g1	PF00249	Myb_dna_bind	Myb-like DNA-binding domain	MYB_superfamily	1.6e-06	28.2	down	MYB5	transcription repressor MYB5-like [Punica granatum]
TRINITY_DN10105_c0_g1	PF00847	AP2	AP2 domain	AP2/ERF	3.6e-17	62.4	up	ERF5	ethylene-responsive transcription factor 5-like [Punica granatum]
TRINITY_DN7433_c0_g1	PF00847	AP2	AP2 domain	AP2/ERF	2.5e-15	56.5	up	ERF4	ethylene-responsive transcription factor 4-like [Punica granatum]
TRINITY_DN7417_c0_g2	PF00847	AP2	AP2 domain	AP2/ERF	1.7e-13	50.6	up	ERF071	ethylene-responsive transcription factor ERF071 [Punica granatum]
TRINITY_DN7248_c0_g4	PF00847	AP2	AP2 domain	AP2/ERF	1.4e-14	54	up	ERF3	ethylene-responsive transcription factor 3 [Punica granatum]
TRINITY_DN23139_c0_g1	PF00847	AP2	AP2 domain	AP2/ERF	8.2e-15	54.8	up	ERF2	ethylene-responsive transcription factor 2 [Punica granatum]
TRINITY_DN29160_c0_g1	PF00847	AP2	AP2 domain	AP2/ERF	6e-15	55.2	up	ERF109	ethylene-responsive transcription factor ERF109-like [Punica granatum]
TRINITY_DN29252_c0_g1	PF00847	AP2	AP2 domain	AP2/ERF	6.9e-15	55.1	up	ERF2	ethylene-responsive transcription factor 2 [Punica granatum]
TRINITY_DN29282_c0_g1	PF00847	AP2	AP2 domain	AP2/ERF	5e-15	55.5	up	ERF096	ethylene-responsive transcription factor 5 [Punica granatum]
TRINITY_DN12967_c0_g1	PF00847	AP2	AP2 domain	AP2/ERF	2.4e-14	53.3	up	ERF6	hypothetical protein CDL15_Pgr017865 [Punica granatum]
TRINITY_DN12977_c0_g1	PF00847	AP2	AP2 domain	AP2/ERF	4.7e-13	49.2	up	ERF017	ethylene-responsive transcription factor ERF017-like [Punica granatum]
TRINITY_DN13203_c0_g1	PF00847	AP2	AP2 domain	AP2/ERF	7.3e-16	58.2	up	PTI5	pathogenesis-related genes transcriptional activator PTI5-like [Punica granatum]
TRINITY_DN30438_c0_g1	PF00847	AP2	AP2 domain	AP2/ERF	4.2e-15	55.7	up	ERF104	ethylene-responsive transcription factor ERF104-like [Punica granatum]
TRINITY_DN4392_c0_g1	PF00847	AP2	AP2 domain	AP2/ERF	4.4e-08	33.3	down	WRI3	AP2-like ethylene-responsive transcription factor At1g16060 [Punica granatum]
TRINITY_DN3459_c0_g4	PF00847	AP2	AP2 domain	AP2/ERF	6.7e-15	55.1	up	ERF096	hypothetical protein CDL15_Pgr022917 [Punica granatum]
TRINITY_DN7602_c0_g2	PF00847	AP2	AP2 domain	AP2/ERF	5.9e-15	55.3	up	ERF2	ethylene-responsive transcription factor 2-like [Punica granatum]
TRINITY_DN5801_c0_g2	PF00847	AP2	AP2 domain	AP2/ERF	1.4e-13	50.9	up	ERF-C3	ethylene-response factor C3 [Punica granatum]
TRINITY_DN25402_c0_g1	PF00847	AP2	AP2 domain	AP2/ERF	2.3e-16	59.8	up	ERF5	ethylene-responsive transcription factor 5-like [Punica granatum]
TRINITY_DN25356_c0_g1	PF00847	AP2	AP2 domain	AP2/ERF	2.1e-11	43.9	up	ERF027	ethylene-responsive transcription factor ERF027 [Punica granatum]
TRINITY_DN25290_c0_g1	PF00847	AP2	AP2 domain	AP2/ERF	4e-14	52.6	up	ERF109	ethylene-responsive transcription factor ERF109-like [Punica granatum]
TRINITY_DN24448_c0_g1	PF00847	AP2	AP2 domain	AP2/ERF	4.2e-14	52.5	up	ERF061	ethylene-responsive transcription factor ERF061-like [Punica granatum]
TRINITY_DN14875_c0_g1	PF00847	AP2	AP2 domain	AP2/ERF	5.1e-13	49.1	up	DRE1A	hypothetical protein CDL15_Pgr017868 [Punica granatum]
TRINITY_DN11362_c0_g1	PF00847	AP2	AP2 domain	AP2/ERF	1.3e-14	54.2	up	DRE1E	dehydration-responsive element-binding protein 1E-like [Punica granatum]
TRINITY_DN11362_c1_g1	PF00847	AP2	AP2 domain	AP2/ERF	1.2e-14	54.3	up	DRE1E	dehydration-responsive element-binding protein 1E-like [Punica granatum]
TRINITY_DN26942_c0_g1	PF00847	AP2	AP2 domain	AP2/ERF	1.8e-12	47.3	up	ERF018	ethylene-responsive transcription factor ERF018-like [Punica granatum]
TRINITY_DN2702_c0_g1	PF00847	AP2	AP2 domain	AP2/ERF	7.9e-07	29.3	down	WIN1	hypothetical protein CDL15_Pgr015341 [Punica granatum]
TRINITY_DN11187_c0_g1	PF03106	WRKY	WRKY DNA -binding domain	WRKY	3.5e-25	88	up	WRKY57	probable WRKY transcription factor 57 [Punica granatum]
TRINITY_DN10234_c0_g1	PF03106	WRKY	WRKY DNA -binding domain	WRKY	8.6e-26	90	up	WRKY70	WRKY DNA-binding transcription factor 70-like [Punica granatum]
TRINITY_DN5495_c0_g1	PF03106	WRKY	WRKY DNA -binding domain	WRKY	4.1e-19	68.6	up	WRKY40	probable WRKY transcription factor 40 [Punica granatum]
TRINITY_DN523_c0_g1	PF03106	WRKY	WRKY DNA -binding domain	WRKY	1.1e-12	48	up	WRKY70	WRKY DNA-binding transcription factor 70-like [Punica granatum]
TRINITY_DN2022_c1_g1	PF03106	WRKY	WRKY DNA -binding domain	WRKY	1.1e-49	166.5	up	WRKY25	probable WRKY transcription factor 25 [Punica granatum]
TRINITY_DN6178_c0_g3	PF03106	WRKY	WRKY DNA -binding domain	WRKY	9.6e-27	93	up	WRKY70	WRKY DNA-binding transcription factor 70-like [Punica granatum]
TRINITY_DN18719_c0_g1	PF03106	WRKY	WRKY DNA -binding domain	WRKY	1.4e-24	86.1	up	WRKY47	probable WRKY transcription factor 47 isoform X2 [Punica granatum]
TRINITY_DN12776_c0_g2	PF00320	GATA-zf	GATA zinc finger	C2C2	3.1e-18	65.1	down	GATA19	GATA transcription factor 19 [Punica granatum]
TRINITY_DN7717_c0_g1	PF02319	E2F_TDP	E2F/DP family winged-helix DNA-binding domain	E2F/DP	7.8e-38	128.3	up	E2FF	E2F transcription factor-like E2FF [Punica granatum]
TRINITY_DN11560_c0_g1	PF02701	Zf-Dof	Dof domain, zinc finger	C2C2	2.8e-26	91.5	up	DOF1	cyclic dof factor 1-like [Punica granatum]
TRINITY_DN9121_c1_g1	PF02701	Zf-Dof	Dof domain, zinc finger	C2C2	1.9e-33	114.4	down	DOF5.6	dof zinc finger protein DOF5.6 [Punica granatum]
TRINITY_DN7803_c0_g6	PF02701	Zf-Dof	Dof domain, zinc finger	C2C2	5e-33	113.1	up	DOF5.4	dof zinc finger protein DOF5.4-like [Punica granatum]
TRINITY_DN7803_c0_g3	PF02701	Zf-Dof	Dof domain, zinc finger	C2C2	1.5e-19	69.9	down	DOF5.6	hypothetical protein CDL15_Pgr014797 [Punica granatum]
TRINITY_DN7803_c1_g2	PF02701	Zf-Dof	Dof domain, zinc finger	C2C2	1.9e-32	111.2	down	DOF1.7	dof zinc finger protein DOF1.7-like [Punica granatum]
TRINITY_DN17788_c1_g1	PF02701	Zf-Dof	Dof domain, zinc finger	C2C2	1e-31	108.9	down	DOF3	cyclic dof factor 3-like [Punica granatum]
TRINITY_DN10640_c0_g2	PF02365	NAM	No apical meristem (NAM) protein	NAC	3.8e-24	86	down	NAC75	NAC domain-containing protein 75 isoform X3 [Punica granatum]
TRINITY_DN10640_c0_g3	PF02365	NAM	No apical meristem (NAM) protein	NAC	2.3e-24	86.7	down	NAC75	NAC domain-containing protein 75 isoform X3 [Punica granatum]
TRINITY_DN13948_c0_g2	PF02365	NAM	No apical meristem (NAM) protein	NAC	1e-34	120.2	down	NAC86	NAC domain-containing protein 86 [Punica granatum]
TRINITY_DN13948_c0_g3	PF02365	NAM	No apical meristem (NAM) protein	NAC	3.3e-41	141.2	down	NAC45	NAC domain-containing protein 45-like [Punica granatum]
TRINITY_DN12023_c0_g1	PF02365	NAM	No apical meristem (NAM) protein	NAC	1.5e-30	106.7	down	NAC35	hypothetical protein CDL15_Pgr003467 [Punica granatum]
TRINITY_DN12023_c0_g3	PF02365	NAM	No apical meristem (NAM) protein	NAC	4.7e-35	121.3	down	NAC35	hypothetical protein CDL15_Pgr003467 [Punica granatum]
TRINITY_DN20815_c0_g1	PF02365	NAM	No apical meristem (NAM) protein	NAC	4.3e-33	115	up	NAC90	NAC domain-containing protein 90-like [Punica granatum]
TRINITY_DN9784_c0_g1	PF02365	NAM	No apical meristem (NAM) protein	NAC	4.2e-38	131.2	down	NAC71	NAC domain-containing protein 71-like [Punica granatum]
TRINITY_DN6867_c1_g1	PF02365	NAM	No apical meristem (NAM) protein	NAC	9e-31	107.5	up	NAC90	hypothetical protein CRG98_006336 [Punica granatum]
TRINITY_DN6867_c0_g2	PF02365	NAM	No apical meristem (NAM) protein	NAC	4.5e-16	60	up	NAC90	NAC domain-containing protein 90-like [Punica granatum]
TRINITY_DN17326_c0_g1	PF02365	NAM	No apical meristem (NAM) protein	NAC	4.1e-38	131.2	down	NAC7	NAC domain-containing protein 7-like [Punica granatum]
TRINITY_DN6112_c1_g2	PF02365	NAM	No apical meristem (NAM) protein	NAC	4.2e-40	137.7	down	NAC86	NAC domain-containing protein 86 [Punica granatum]
TRINITY_DN6644_c0_g1	PF02365	NAM	No apical meristem (NAM) protein	NAC	4.1e-34	118.3	down	NAC19	hypothetical protein CRG98_041901 [Punica granatum]
TRINITY_DN9882_c0_g1	PF02365	NAM	No apical meristem (NAM) protein	NAC	7.4e-36	123.9	down	NAC37	NAC domain-containing protein 37-like [Punica granatum]
TRINITY_DN9860_c0_g1	PF02365	NAM	No apical meristem (NAM) protein	NAC	1.3e-14	55.2	down	NAC41	NAC domain-containing protein 41-like [Punica granatum]
TRINITY_DN9532_c0_g1	PF02365	NAM	No apical meristem (NAM) protein	NAC	1.4e-10	42.2	down	NAC73	hypothetical protein CDL15_Pgr002848 [Punica granatum]
TRINITY_DN2759_c0_g1	PF00643	zf-B_box	B-box zinc finger	C2C2	5.9e-15	55.2	up	COL5	hypothetical protein CRG98_019746 [Punica granatum]
TRINITY_DN10680_c0_g1	PF00319	SRF-TF	SRF-type transcription factor (DNA-binding and dimerisation domain)	MADS	2.1e-25	88	up	CAULIFLOWER A	truncated transcription factor CAULIFLOWER A-like [Punica granatum]
TRINITY_DN12120_c1_g1	PF00319	SRF-TF	SRF-type transcription factor (DNA-binding and dimerisation domain)	MADS	2.4e-25	87.8	up	SVP	MADS-box protein SVP-like isoform X4 [Punica granatum]
TRINITY_DN24461_c0_g1	PF00319	SRF-TF	SRF-type transcription factor (DNA-binding and dimerisation domain)	MADS	7.8e-25	86.2	up	MADS4	agamous-like MADS-box protein MADS4 [Punica granatum]
TRINITY_DN20986_c0_g1	PF00319	SRF-TF	SRF-type transcription factor (DNA-binding and dimerisation domain)	MADS	1.1e-26	92.2	down	MADS1	agamous-like MADS-box protein MADS1 [Punica granatum]
TRINITY_DN8904_c0_g1	PF00447	HSF_dna_bind	HSF-type DNA-binding	HSF	3.2e-32	111	up	HSFB-2a	heat stress transcription factor B-2a [Punica granatum]
TRINITY_DN11295_c0_g1	PF00096	zf-C2H2	Zinc finger, C2H2 type	C2H2	3.2e-07	30.5	down	SHOOT GRAVITROPISM 5	zinc finger protein SHOOT GRAVITROPISM 5-like [Punica granatum]
TRINITY_DN6009_c0_g1	PF00096	zf-C2H2	Zinc finger, C2H2 type	C2H2	0.00048	20.4	down	WIP2	zinc finger protein WIP2-like [Punica granatum]
TRINITY_DN12203_c0_g1	PF08879	WRC	WRC	GRF	9.1e-39	130.9	up	GRF9	growth-regulating factor 9 isoform X1 [Punica granatum]
TRINITY_DN20299_c0_g1	PF08879	WRC	WRC	GRF	4.2e-21	74.4	up	GRF3	growth-regulating factor 3-like [Punica granatum]
TRINITY_DN12452_c0_g1	PF08879	WRC	WRC	GRF	9.4e-21	73.3	up	GRF3	growth-regulating factor 3-like [Punica granatum]
TRINITY_DN4654_c0_g1	PF02362	B3	B3 DNA binding domain	B3_superfamily	3.6e-27	94.2	up	TEM1	AP2/ERF and B3 domain-containing transcription repressor TEM1-like [Punica granatum]
TRINITY_DN4654_c1_g1	PF02362	B3	B3 DNA binding domain	B3_superfamily	1.8e-28	98.4	up	TEM1	AP2/ERF and B3 domain-containing transcription repressor TEM1-like [Punica granatum]
TRINITY_DN5837_c0_g1	PF05142	DUF702	Domain of unknown function (DUF702)	SRS	5.8e-60	202.2	down	DUF702	hypothetical protein CDL15_Pgr025327 [Punica granatum]
TRINITY_DN17368_c0_g1	PF03638	TCR	Tesmin/TSO1-like CXC domain, cysteine-rich domain	CPP	1.6e-22	79.5	up	TSO1	CRC domain-containing protein TSO1-like isoform X2 [Punica granatum]
TRINITY_DN2338_c2_g2	PF04690	YABBY	YABBY protein	C2C2	7.5e-73	244.6	up	YABBY1	axial regulator YABBY 1-like isoform X2 [Punica granatum]
TRINITY_DN2093_c0_g2	PF06943	Zf-LSD1	LSD1 zinc finger	C2C2	2.2e-35	120.1	up	LSD1	hypothetical protein Lal_00026603 [Lupinus albus]
