# Supplementary material for: Comparative transcriptome analysis unveiling reactive oxygen species scavenging system of Sonneratia caseolaris under salinity stress
Source: Front Plant Sci. 2022 Jul 25;13:953450. doi: 10.3389/fpls.2022.953450 (PMC9358527; doi:10.3389/fpls.2022.953450)
Supplement: Supplementary file 7 [file Table_7.XLSX]

## Sheet: Sheet1
Supplementary Dataset 4: Common differentially expressed genes (DEGs) with the annotated functions in plant phytohormones and antioxidant activity
gene_id	nr_description	Control_1_count	Control_2_count	Control_3_count	3.0% NaCl_1_count	3.0% NaCl_2_count	3.0% NaCl_3_count	Control_1_tpm	Control_2_tpm	Control_3_tpm	3.0% NaCl_1_tpm	3.0% NaCl_2_tpm	3.0% NaCl_3_tpm	Control_tpm	3.0% NaCl_tpm	fc	log2fc	pvalue	padjust	significant	regulate	go	KO_id	KO_name	paths	cog	cog_description	swissprot	pfam
TRINITY_DN27509_c0_g1	hypothetical protein EUGRSUZ_F01775 [Eucalyptus grandis]	16	16	11	36	25.01	30	1.78	1.78	1.18	3.74	3.08	3.28	1.58	3.36667	2.37238	1.24634	0.00709525	0.0392354	yes	up	GO:0046872(molecular_function:metal ion binding); GO:0042744(biological_process:hydrogen peroxide catabolic process); GO:0006979(biological_process:response to oxidative stress); GO:0020037(molecular_function:heme binding); GO:0004096(molecular_function:catalase activity)						sp|B8AME2|CATA3_ORYSI(Catalase isozyme C OS=Oryza sativa subsp. indica OX=39946 GN=OsI_09857 PE=3 SV=1)
TRINITY_DN3784_c0_g2	PREDICTED: catalase isozyme 1 [Gossypium raimondii]	5431	4685	6096	14121.3	9095.99	14023	120.41	102.15	130.38	277.66	231.5	292.05	117.647	267.07	2.56417	1.35849	2.60047e-18	7.44084e-16	yes	up	GO:0005737(cellular_component:cytoplasm); GO:0009514(cellular_component:glyoxysome); GO:0020037(molecular_function:heme binding); GO:0042542(biological_process:response to hydrogen peroxide); GO:0005634(cellular_component:nucleus); GO:0042744(biological_process:hydrogen peroxide catabolic process); GO:0009845(biological_process:seed germination); GO:0004096(molecular_function:catalase activity); …	K03781	katE, CAT, catB, srpA	map00630(Glyoxylate and dicarboxylate metabolism); map04016(MAPK signaling pathway - plant); map00380(Tryptophan metabolism); map04146(Peroxisome)	COG0753(P:Inorganic ion transport and metabolism)	COG0753(Catalase)	sp|P17598|CATA1_GOSHI(Catalase isozyme 1 OS=Gossypium hirsutum OX=3635 GN=CAT1 PE=2 SV=2)	PF00199(Catalase:Catalase)
TRINITY_DN1173_c0_g1	hypothetical protein CRG98_019667 [Punica granatum]	477	383	370	156	139	215	29.13	23.13	21.75	8.86	9.62	12.79	24.67	10.4233	0.466159	-1.10111	6.63753e-08	2.49578e-06	yes	down	GO:0016021(cellular_component:integral component of membrane); GO:0004601(molecular_function:peroxidase activity); GO:0020037(molecular_function:heme binding); GO:0006979(biological_process:response to oxidative stress)	K00434	E1.11.1.11	map00480(Glutathione metabolism); map00053(Ascorbate and aldarate metabolism)	COG0376(P:Inorganic ion transport and metabolism)	COG0376(Bifunctional enzyme with both catalase and broad- spectrum peroxidase activity (By similarity))	sp|Q0JEQ2|APX3_ORYSJ(Probable L-ascorbate peroxidase 3, peroxisomal OS=Oryza sativa subsp. japonica OX=39947 GN=APX3 PE=2 SV=1)	PF00141(peroxidase:Peroxidase)
TRINITY_DN11057_c0_g1	PREDICTED: peroxidase 73-like [Nelumbo nucifera]	72	105	102	29	45	23	4.24	6	5.7	1.74	3.49	1.49	5.31333	2.24	0.396118	-1.336	0.000227325	0.00260701	yes	down	GO:0020037(molecular_function:heme binding); GO:0006979(biological_process:response to oxidative stress); GO:0005576(cellular_component:extracellular region); GO:0042744(biological_process:hydrogen peroxide catabolic process); GO:0046872(molecular_function:metal ion binding); GO:0004601(molecular_function:peroxidase activity)	K00430	E1.11.1.7	map00940(Phenylpropanoid biosynthesis)	ENOG4111FDS(G:Carbohydrate transport and metabolism)	ENOG4111FDS(peroxidase)	sp|Q9SZE7|PER51_ARATH(Peroxidase 51 OS=Arabidopsis thaliana OX=3702 GN=PER51 PE=2 SV=1)	PF00141(peroxidase:Peroxidase)
TRINITY_DN14716_c0_g1	peroxidase 19 [Punica granatum]	9	10	8	17	23	31	0.62	0.69	0.53	1.09	1.75	2.1	0.613333	1.64667	2.97779	1.57424	0.00529883	0.0314432	yes	up	GO:0005737(cellular_component:cytoplasm); GO:0000049(molecular_function:tRNA binding); GO:0051499(molecular_function:D-aminoacyl-tRNA deacylase activity); GO:0020037(molecular_function:heme binding); GO:0016021(cellular_component:integral component of membrane); GO:0006979(biological_process:response to oxidative stress); GO:0005576(cellular_component:extracellular region); GO:0042744(biological_…	K00430	E1.11.1.7	map00940(Phenylpropanoid biosynthesis)	ENOG410YCA9(G:Carbohydrate transport and metabolism)	ENOG410YCA9(peroxidase)	sp|O22959|PER19_ARATH(Peroxidase 19 OS=Arabidopsis thaliana OX=3702 GN=PER19 PE=2 SV=1)	PF00141(peroxidase:Peroxidase)
TRINITY_DN5465_c2_g1	uncharacterized protein LOC116193958 [Punica granatum]	102	143	121	78	42	42	3.09	4.31	3.55	2.19	1.39	1.24	3.65	1.60667	0.494182	-1.01689	0.000718238	0.00665562	yes	down	GO:0020037(molecular_function:heme binding); GO:0016021(cellular_component:integral component of membrane); GO:0006979(biological_process:response to oxidative stress); GO:0042744(biological_process:hydrogen peroxide catabolic process); GO:0003723(molecular_function:RNA binding); GO:0046872(molecular_function:metal ion binding); GO:0004601(molecular_function:peroxidase activity)				ENOG410YSW3(S:Function unknown)	ENOG410YSW3(-)
TRINITY_DN24271_c0_g1	peroxidase 27-like [Punica granatum]	13	11	17	101	10	46	0.69	0.58	0.87	4.98	0.58	2.39	0.713333	2.65	4.15206	2.05383	0.00187391	0.0142189	yes	up	GO:0020037(molecular_function:heme binding); GO:0006979(biological_process:response to oxidative stress); GO:0005576(cellular_component:extracellular region); GO:0042744(biological_process:hydrogen peroxide catabolic process); GO:0046872(molecular_function:metal ion binding); GO:0004601(molecular_function:peroxidase activity)	K00430	E1.11.1.7	map00940(Phenylpropanoid biosynthesis)	ENOG410YCC5(G:Carbohydrate transport and metabolism)	ENOG410YCC5(peroxidase)	sp|Q43735|PER27_ARATH(Peroxidase 27 OS=Arabidopsis thaliana OX=3702 GN=PER27 PE=1 SV=1)	PF00141(peroxidase:Peroxidase)
TRINITY_DN25588_c0_g1	peroxiredoxin-1-like [Rhodamnia argentea]	54	24	40	20	13	6	4.19	1.86	2.99	1.44	1.11	0.46	3.01333	1.00333	0.369511	-1.43631	0.00926665	0.0479328	yes	down	GO:0045454(biological_process:cell redox homeostasis); GO:0009507(cellular_component:chloroplast); GO:0004601(molecular_function:peroxidase activity); GO:0005623(cellular_component:cell); GO:0051920(molecular_function:peroxiredoxin activity)	K13279	PRDX1	map04146(Peroxisome)	COG0450(O:Posttranslational modification, protein turnover, chaperones)	COG0450(alkyl hydroperoxide reductase)	sp|P35704|PRDX2_RAT(Peroxiredoxin-2 OS=Rattus norvegicus OX=10116 GN=Prdx2 PE=1 SV=3)	PF00578(AhpC-TSA:AhpC/TSA family); PF10417(1-cysPrx_C:C-terminal domain of 1-Cys peroxiredoxin); PF08534(Redoxin:Redoxin)
TRINITY_DN9335_c0_g1	L-ascorbate peroxidase, cytosolic-like [Punica granatum]	12	9	9	32	23	47	0.48	0.36	0.32	1.27	1.1	1.83	0.386667	1.4	3.80813	1.92908	0.00018446	0.00221493	yes	up	GO:0020037(molecular_function:heme binding); GO:0000302(biological_process:response to reactive oxygen species); GO:0042744(biological_process:hydrogen peroxide catabolic process); GO:0006979(biological_process:response to oxidative stress); GO:0034599(biological_process:cellular response to oxidative stress); GO:0004601(molecular_function:peroxidase activity); GO:0009507(cellular_component:chlor…	K00434	E1.11.1.11	map00480(Glutathione metabolism); map00053(Ascorbate and aldarate metabolism)	COG0376(P:Inorganic ion transport and metabolism)	COG0376(Bifunctional enzyme with both catalase and broad- spectrum peroxidase activity (By similarity))	sp|A2XFC7|APX1_ORYSI(L-ascorbate peroxidase 1, cytosolic OS=Oryza sativa subsp. indica OX=39946 GN=APX1 PE=2 SV=1)	PF00141(peroxidase:Peroxidase)
TRINITY_DN15999_c0_g2	hypothetical protein CRG98_009041 [Punica granatum]	17	36	18	3	7	5	1.27	2.68	1.3	0.21	0.58	0.37	1.75	0.386667	0.241138	-2.05207	0.00307576	0.0206722	yes	down	GO:0020037(molecular_function:heme binding); GO:0006979(biological_process:response to oxidative stress); GO:0005576(cellular_component:extracellular region); GO:0042744(biological_process:hydrogen peroxide catabolic process); GO:0009505(cellular_component:plant-type cell wall); GO:0046872(molecular_function:metal ion binding); GO:0004601(molecular_function:peroxidase activity); GO:0009506(cellul…	K00430	E1.11.1.7	map00940(Phenylpropanoid biosynthesis)	ENOG410Y9ME(I:Lipid transport and metabolism)	ENOG410Y9ME(3-ketoacyl-coa synthase)	sp|Q43735|PER27_ARATH(Peroxidase 27 OS=Arabidopsis thaliana OX=3702 GN=PER27 PE=1 SV=1)	PF00141(peroxidase:Peroxidase)
TRINITY_DN23373_c0_g1	PREDICTED: peroxidase 4-like [Eucalyptus grandis]	101	111	125	23	14	28	4.67	5.05	5.8	1.09	0.72	1.36	5.17333	1.05667	0.216072	-2.21041	1.49652e-11	1.37159e-09	yes	down	GO:0020037(molecular_function:heme binding); GO:0006979(biological_process:response to oxidative stress); GO:0005576(cellular_component:extracellular region); GO:0042744(biological_process:hydrogen peroxide catabolic process); GO:0046872(molecular_function:metal ion binding); GO:0004601(molecular_function:peroxidase activity)	K00430	E1.11.1.7	map00940(Phenylpropanoid biosynthesis)	ENOG410YAKJ(G:Carbohydrate transport and metabolism); ENOG410YETZ(G:Carbohydrate transport and metabolism)	ENOG410YAKJ(peroxidase); ENOG410YETZ(peroxidase)	sp|A7NY33|PER4_VITVI(Peroxidase 4 OS=Vitis vinifera OX=29760 GN=GSVIVT00023967001 PE=1 SV=1)	PF00141(peroxidase:Peroxidase)
TRINITY_DN13267_c0_g1	probable glutathione S-transferase parA [Punica granatum]	87	254	144	23	40	30	6.35	18.46	10.13	1.56	3.21	2.14	11.6467	2.30333	0.21916	-2.18994	1.21675e-07	4.25462e-06	yes	down	GO:0005737(cellular_component:cytoplasm); GO:0016740(molecular_function:transferase activity); GO:0004364(molecular_function:glutathione transferase activity); GO:0006749(biological_process:glutathione metabolic process)	K00799	GST, gst	map00480(Glutathione metabolism)	ENOG410XSIX(C:Energy production and conversion)	ENOG410XSIX(RuBisCO catalyzes two reactions the carboxylation of D- ribulose 1,5-bisphosphate, the primary event in carbon dioxide fixation, as well as the oxidative fragmentation of the pentose substrate. Both reactions occur simultaneously and in competition at the same active site)	sp|Q9SHH7|GSTUP_ARATH(Glutathione S-transferase U25 OS=Arabidopsis thaliana OX=3702 GN=GSTU25 PE=1 SV=1)	PF02798(GST_N:Glutathione S-transferase, N-terminal domain); PF13410(GST_C_2:Glutathione S-transferase, C-terminal domain); PF13417(GST_N_3:Glutathione S-transferase, N-terminal domain); PF00043(GST_C:Glutathione S-transferase, C-terminal domain); PF13409(GST_N_2:Glutathione S-transferase, N-terminal domain); PF17171(GST_C_6:Glutathione S-transferase, C-terminal domain); PF14497(GST_C_3:Glutathio…
TRINITY_DN13385_c0_g1	ribonucleoside-diphosphate reductase small chain [Punica granatum]	138	99	159	242	410	197	7.85	5.6	8.73	12.76	25.59	10.94	7.39333	16.43	2.45455	1.29546	4.10895e-05	0.000645303	yes	up	GO:0004748(molecular_function:ribonucleoside-diphosphate reductase activity, thioredoxin disulfide as acceptor); GO:0009263(biological_process:deoxyribonucleotide biosynthetic process); GO:0046872(molecular_function:metal ion binding); GO:0016491(molecular_function:oxidoreductase activity)	K10808	RRM2	map00240(Pyrimidine metabolism); map00480(Glutathione metabolism); map00230(Purine metabolism)	COG0208(F:Nucleotide transport and metabolism)	COG0208(Provides the precursors necessary for DNA synthesis. Catalyzes the biosynthesis of deoxyribonucleotides from the corresponding ribonucleotides (By similarity))	sp|P49730|RIR2_TOBAC(Ribonucleoside-diphosphate reductase small chain OS=Nicotiana tabacum OX=4097 PE=2 SV=1)	PF00268(Ribonuc_red_sm:Ribonucleotide reductase, small chain)
TRINITY_DN13389_c0_g1	spermidine synthase 1-like [Punica granatum]	34	55	36	19	17	13	1.88	2.36	1.98	0.93	0.9	0.55	2.07333	0.793333	0.442063	-1.17768	0.00780403	0.0422	yes	down	GO:0016740(molecular_function:transferase activity); GO:0006596(biological_process:polyamine biosynthetic process); GO:0004766(molecular_function:spermidine synthase activity)	K00797	speE, SRM, SPE3	map00270(Cysteine and methionine metabolism); map00480(Glutathione metabolism); map00330(Arginine and proline metabolism)	COG0421(E:Amino acid transport and metabolism)	COG0421(Catalyzes the production of spermidine from putrescine and decarboxylated S-adenosylmethionine (dcSAM), which serves as an aminopropyl donor (By similarity))	sp|Q96556|SPDS1_DATST(Spermidine synthase 1 OS=Datura stramonium OX=4076 PE=2 SV=1)	PF01564(Spermine_synth:Spermine/spermidine synthase domain); PF13649(Methyltransf_25:Methyltransferase domain); PF17284(Spermine_synt_N:Spermidine synthase tetramerisation domain)
TRINITY_DN16583_c0_g1	glutathione S-transferase U8-like [Punica granatum]	16	53	53	224	74	100	1.32	4.47	4.3	16.87	6.72	7.98	3.36333	10.5233	3.59676	1.8467	7.84625e-05	0.0011004	yes	up	GO:0005737(cellular_component:cytoplasm); GO:0016740(molecular_function:transferase activity); GO:0004364(molecular_function:glutathione transferase activity); GO:0006749(biological_process:glutathione metabolic process)	K00799	GST, gst	map00480(Glutathione metabolism)	ENOG410XSIX(S:Function unknown)	ENOG410XSIX(Titin-cap)	sp|Q9SR36|GSTU8_ARATH(Glutathione S-transferase U8 OS=Arabidopsis thaliana OX=3702 GN=GSTU8 PE=2 SV=1)	PF02798(GST_N:Glutathione S-transferase, N-terminal domain); PF13417(GST_N_3:Glutathione S-transferase, N-terminal domain); PF13409(GST_N_2:Glutathione S-transferase, N-terminal domain); PF17172(GST_N_4:Glutathione S-transferase N-terminal domain)
TRINITY_DN5171_c0_g1	glutathione S-transferase U7-like [Punica granatum]	55	126	110	367	178	183	4.23	9.27	7.82	25.39	14.66	13.37	7.10667	17.8067	2.78122	1.47572	1.09932e-05	0.000214588	yes	up		K00799	GST, gst	map00480(Glutathione metabolism)	ENOG410XSIX(O:Posttranslational modification, protein turnover, chaperones)	ENOG410XSIX(glutathione Stransferase)	sp|Q9ZW30|GSTU1_ARATH(Glutathione S-transferase U1 OS=Arabidopsis thaliana OX=3702 GN=GSTU1 PE=2 SV=1)	PF02798(GST_N:Glutathione S-transferase, N-terminal domain); PF13417(GST_N_3:Glutathione S-transferase, N-terminal domain); PF13409(GST_N_2:Glutathione S-transferase, N-terminal domain)
TRINITY_DN4464_c0_g2	gamma-glutamylcyclotransferase 2-1-like [Punica granatum]	3312	3213	3357	1234	1357	1284	170.36	163.71	166.57	59.11	76.18	63.94	166.88	66.41	0.443494	-1.17301	6.68318e-24	3.33633e-21	yes	down	GO:0005737(cellular_component:cytoplasm); GO:0006751(biological_process:glutathione catabolic process); GO:0016021(cellular_component:integral component of membrane); GO:0016740(molecular_function:transferase activity); GO:0003839(molecular_function:gamma-glutamylcyclotransferase activity)	K22596	GGCT	map00480(Glutathione metabolism)	COG3703(P:Inorganic ion transport and metabolism)	COG3703(cation transport)	sp|Q8GY54|GCT21_ARATH(Gamma-glutamylcyclotransferase 2-1 OS=Arabidopsis thaliana OX=3702 GN=GGCT2;1 PE=1 SV=1)	PF04752(ChaC:ChaC-like protein)
TRINITY_DN6103_c0_g1	glutathione S-transferase F11-like [Punica granatum]	10	5	5	374	452	435	0.83	0.44	0.39	28.31	40.52	34.35	0.553333	34.3933	71.4332	6.15852	1.77486e-59	8.3287e-56	yes	up	GO:0016740(molecular_function:transferase activity)	K00799	GST, gst	map00480(Glutathione metabolism)	ENOG4111Q0I(O:Posttranslational modification, protein turnover, chaperones); COG0625(O:Posttranslational modification, protein turnover, chaperones)	ENOG4111Q0I(Glutathione S-transferase, C-terminal domain); COG0625(glutathione Stransferase)	sp|Q96324|GSTFB_ARATH(Glutathione S-transferase F11 OS=Arabidopsis thaliana OX=3702 GN=GSTF11 PE=2 SV=1)	PF00043(GST_C:Glutathione S-transferase, C-terminal domain); PF14497(GST_C_3:Glutathione S-transferase, C-terminal domain); PF13410(GST_C_2:Glutathione S-transferase, C-terminal domain)
TRINITY_DN9005_c0_g1	glucose-6-phosphate 1-dehydrogenase 2, chloroplastic [Punica granatum]	71	106	115	343	162	232	1.81	2.55	2.71	7.87	4.5	5.53	2.35667	5.96667	2.80385	1.48741	8.13411e-08	2.97739e-06	yes	up	GO:0004345(molecular_function:glucose-6-phosphate dehydrogenase activity); GO:0050661(molecular_function:NADP binding); GO:0006098(biological_process:pentose-phosphate shunt); GO:0006006(biological_process:glucose metabolic process)	K00036	G6PD, zwf	map00480(Glutathione metabolism); map00030(Pentose phosphate pathway)	COG0364(G:Carbohydrate transport and metabolism)	COG0364(Glucose-6-phosphate 1-dehydrogenase)	sp|Q9FY99|G6PD2_ARATH(Glucose-6-phosphate 1-dehydrogenase 2, chloroplastic OS=Arabidopsis thaliana OX=3702 GN=G6PD2 PE=1 SV=2)	PF02781(G6PD_C:Glucose-6-phosphate dehydrogenase, C-terminal domain); PF00479(G6PD_N:Glucose-6-phosphate dehydrogenase, NAD binding domain)
TRINITY_DN9395_c0_g1	probable glutathione S-transferase isoform X1 [Punica granatum]	91	84	113	323	126	205	7.87	7.24	9.41	25.99	12.01	17.36	8.17333	18.4533	2.51066	1.32807	8.29372e-06	0.000170399	yes	up	GO:0016740(molecular_function:transferase activity)	K00799	GST, gst	map00480(Glutathione metabolism)	ENOG410XSIX(O:Posttranslational modification, protein turnover, chaperones)	ENOG410XSIX(glutathione Stransferase)	sp|Q9SHH7|GSTUP_ARATH(Glutathione S-transferase U25 OS=Arabidopsis thaliana OX=3702 GN=GSTU25 PE=1 SV=1)	PF02798(GST_N:Glutathione S-transferase, N-terminal domain); PF13417(GST_N_3:Glutathione S-transferase, N-terminal domain); PF13409(GST_N_2:Glutathione S-transferase, N-terminal domain); PF13410(GST_C_2:Glutathione S-transferase, C-terminal domain); PF00043(GST_C:Glutathione S-transferase, C-terminal domain)
TRINITY_DN25461_c0_g1	auxin-responsive protein SAUR21-like [Punica granatum]	83	91	78	35	31	45	16.06	17.59	14.41	6.35	6.7	8.58	16.02	7.21	0.49563	-1.01267	0.000699725	0.00651753	yes	down	GO:0009733(biological_process:response to auxin)	K14488	SAUR	map04075(Plant hormone signal transduction)	ENOG4111771(S:Function unknown); ENOG410ZATX(S:Function unknown)	ENOG4111771(Hydroxyproline-rich glycoprotein family protein); ENOG410ZATX(auxin-induced protein)	sp|Q9FK62|SAU24_ARATH(Auxin-responsive protein SAUR24 OS=Arabidopsis thaliana OX=3702 GN=SAUR24 PE=2 SV=1)	PF02519(Auxin_inducible:Auxin responsive protein)
TRINITY_DN1982_c0_g1	probable xyloglucan endotransglucosylase/hydrolase protein 23 [Punica granatum]	10	25	34	360	200	356	0.68	1.57	2.14	20.07	13.06	20.7	1.46333	17.9433	14.7943	3.88697	1.56268e-29	1.4102e-26	yes	up	GO:0042546(biological_process:cell wall biogenesis); GO:0006073(biological_process:cellular glucan metabolic process); GO:0005618(cellular_component:cell wall); GO:0048046(cellular_component:apoplast); GO:0071555(biological_process:cell wall organization); GO:0016762(molecular_function:xyloglucan:xyloglucosyl transferase activity); GO:0004553(molecular_function:hydrolase activity, hydrolyzing O-g…	K14504	TCH4	map04075(Plant hormone signal transduction)	COG2273(S:Function unknown)	COG2273(-)	sp|Q38857|XTH22_ARATH(Xyloglucan endotransglucosylase/hydrolase protein 22 OS=Arabidopsis thaliana OX=3702 GN=XTH22 PE=1 SV=1)	PF00722(Glyco_hydro_16:Glycosyl hydrolases family 16); PF06955(XET_C:Xyloglucan endo-transglycosylase (XET) C-terminus)
TRINITY_DN6922_c0_g1	hypothetical protein CDL15_Pgr009902 [Punica granatum]	184	199	353	618	388	335	10.02	10.24	18.19	30.08	23.19	17.37	12.8167	23.5467	2.03325	1.02379	0.000226963	0.0026053	yes	up	GO:2000022(biological_process:regulation of jasmonic acid mediated signaling pathway); GO:0005634(cellular_component:nucleus); GO:0009611(biological_process:response to wounding); GO:0031347(biological_process:regulation of defense response)	K13464	JAZ	map04075(Plant hormone signal transduction)	ENOG410Z0XE(S:Function unknown)	ENOG410Z0XE(jasmonate-zim-domain protein 10)	sp|Q93ZM9|TIF9_ARATH(Protein TIFY 9 OS=Arabidopsis thaliana OX=3702 GN=TIFY9 PE=1 SV=1)	PF06200(tify:tify domain); PF09425(Jas_motif:Jas motif)
TRINITY_DN1934_c0_g1	Serine/threonine-protein kinase [Parasponia andersonii]	138	170	164	518	136	264	5.9	7.28	6.66	20.08	6.18	11.32	6.61333	12.5267	2.13423	1.09372	0.00157482	0.0124327	yes	up	GO:0004674(molecular_function:protein serine/threonine kinase activity); GO:0005524(molecular_function:ATP binding)	K14498	SNRK2	map04016(MAPK signaling pathway - plant); map04075(Plant hormone signal transduction)	COG0515(T:Signal transduction mechanisms)	COG0515(Serine Threonine protein kinase)	sp|P43292|SRK2G_ARATH(Serine/threonine-protein kinase SRK2G OS=Arabidopsis thaliana OX=3702 GN=SRK2G PE=1 SV=2)	PF00069(Pkinase:Protein kinase domain); PF07714(PK_Tyr_Ser-Thr:Protein tyrosine and serine/threonine kinase)
TRINITY_DN29634_c0_g1	auxin-induced protein 6B-like [Punica granatum]	428	536	415	262	157	196	46.07	57.51	42.93	26.26	18.67	20.67	48.8367	21.8667	0.498574	-1.00412	1.06802e-07	3.78532e-06	yes	down	GO:0009733(biological_process:response to auxin)	K14488	SAUR	map04075(Plant hormone signal transduction)	ENOG410ZNE5(S:Function unknown)	ENOG410ZNE5(SAUR family)	sp|Q9ZUZ3|SAU32_ARATH(Auxin-responsive protein SAUR32 OS=Arabidopsis thaliana OX=3702 GN=SAUR32 PE=2 SV=1)	PF02519(Auxin_inducible:Auxin responsive protein)
TRINITY_DN9173_c0_g1	histidine-containing phosphotransfer protein 1-like [Punica granatum]	55	121	120	62	27	31	5.37	11.94	11.53	5.73	3.01	2.45	9.61333	3.73	0.450582	-1.15014	0.00471792	0.0287748	yes	down	GO:0000160(biological_process:phosphorelay signal transduction system)	K14490	AHP	map04075(Plant hormone signal transduction)	COG2198(T:Signal transduction mechanisms)	COG2198(Histidine kinase)	sp|Q9ZNV9|AHP1_ARATH(Histidine-containing phosphotransfer protein 1 OS=Arabidopsis thaliana OX=3702 GN=AHP1 PE=1 SV=1)	PF01627(Hpt:Hpt domain)
TRINITY_DN1982_c0_g2	putative xyloglucan endotransglucosylase/hydrolase protein 23 [Mucuna pruriens]	37	27	38	89	55	56	2.54	1.76	2.49	5.34	4.06	3.48	2.26333	4.29333	2.19026	1.1311	0.0009608	0.00839287	yes	up	GO:0042546(biological_process:cell wall biogenesis); GO:0005975(biological_process:carbohydrate metabolic process); GO:0005618(cellular_component:cell wall); GO:0048046(cellular_component:apoplast); GO:0071555(biological_process:cell wall organization); GO:0016762(molecular_function:xyloglucan:xyloglucosyl transferase activity); GO:0004553(molecular_function:hydrolase activity, hydrolyzing O-glyc…	K14504	TCH4	map04075(Plant hormone signal transduction)	COG2273(G:Carbohydrate transport and metabolism)	COG2273(hydrolase family 16)	sp|Q38910|XTH23_ARATH(Probable xyloglucan endotransglucosylase/hydrolase protein 23 OS=Arabidopsis thaliana OX=3702 GN=XTH23 PE=2 SV=1)	PF00722(Glyco_hydro_16:Glycosyl hydrolases family 16)
TRINITY_DN14134_c0_g1	BRASSINOSTEROID INSENSITIVE 1-associated receptor kinase 1-like [Punica granatum]	14	15	58	116	49	67	0.44	0.49	1.74	3.33	1.71	2.05	0.89	2.36333	2.9468	1.55915	0.00389022	0.0247966	yes	up	GO:0004675(molecular_function:transmembrane receptor protein serine/threonine kinase activity); GO:0005102(molecular_function:receptor binding); GO:0016021(cellular_component:integral component of membrane); GO:0005524(molecular_function:ATP binding); GO:0004672(molecular_function:protein kinase activity)	K13416	BAK1	map04016(MAPK signaling pathway - plant); map04626(Plant-pathogen interaction); map04075(Plant hormone signal transduction)	ENOG411233U(T:Signal transduction mechanisms)	ENOG411233U(receptor kinase)	sp|Q94AG2|SERK1_ARATH(Somatic embryogenesis receptor kinase 1 OS=Arabidopsis thaliana OX=3702 GN=SERK1 PE=1 SV=2)	PF00069(Pkinase:Protein kinase domain); PF07714(PK_Tyr_Ser-Thr:Protein tyrosine and serine/threonine kinase)
TRINITY_DN6344_c0_g1	histidine-containing phosphotransfer protein 4-like isoform X1 [Syzygium oleosum]	70	73	61	31	23	34	4.47	3.53	3.21	2.05	1.54	2.3	3.73667	1.96333	0.484289	-1.04606	0.00137012	0.0111235	yes	down	GO:0005737(cellular_component:cytoplasm); GO:0009736(biological_process:cytokinin-activated signaling pathway); GO:0016310(biological_process:phosphorylation); GO:0005634(cellular_component:nucleus); GO:0009927(molecular_function:histidine phosphotransfer kinase activity); GO:0000160(biological_process:phosphorelay signal transduction system); GO:0043424(molecular_function:protein histidine kinas…	K14490	AHP	map04075(Plant hormone signal transduction)	COG2198(T:Signal transduction mechanisms)	COG2198(Histidine kinase)	sp|Q0DK78|PHP2_ORYSJ(Pseudo histidine-containing phosphotransfer protein 2 OS=Oryza sativa subsp. japonica OX=39947 GN=PHP2 PE=2 SV=3)	PF01627(Hpt:Hpt domain)
TRINITY_DN3200_c0_g1	indole-3-acetic acid-amido synthetase GH3.6 [Punica granatum]	1540	1192	1625	2550	2617	2691	42.46	32.55	43.12	65.03	79.33	72.31	39.3767	72.2233	2.03509	1.02509	1.22665e-12	1.35759e-10	yes	up	GO:0016881(molecular_function:acid-amino acid ligase activity); GO:0005737(cellular_component:cytoplasm); GO:0010279(molecular_function:indole-3-acetic acid amido synthetase activity)	K14487	GH3	map04075(Plant hormone signal transduction)	ENOG410XT6V(S:Function unknown)	ENOG410XT6V(Indole-3-acetic acid-amido synthetase)	sp|Q9LSQ4|GH36_ARATH(Indole-3-acetic acid-amido synthetase GH3.6 OS=Arabidopsis thaliana OX=3702 GN=GH3.6 PE=1 SV=1)	PF03321(GH3:GH3 auxin-responsive promoter)
TRINITY_DN17248_c0_g3	BTB/POZ domain and ankyrin repeat-containing protein NOOT2 [Punica granatum]	2	5	11	24	33	14	0.11	0.28	0.6	1.25	2.03	0.77	0.33	1.35	4.49349	2.16784	0.00250528	0.0176468	yes	up	GO:0005634(cellular_component:nucleus); GO:0009864(biological_process:induced systemic resistance, jasmonic acid mediated signaling pathway)	K14508	NPR1	map04075(Plant hormone signal transduction)	COG0666(S:Function unknown)	COG0666(Ankyrin Repeat)	sp|Q9ZVC2|NPR5_ARATH(Regulatory protein NPR5 OS=Arabidopsis thaliana OX=3702 GN=NPR5 PE=1 SV=1)	PF12796(Ank_2:Ankyrin repeats (3 copies)); PF13857(Ank_5:Ankyrin repeats (many copies)); PF13606(Ank_3:Ankyrin repeat); PF13637(Ank_4:Ankyrin repeats (many copies)); PF11900(DUF3420:Domain of unknown function (DUF3420)); PF00023(Ank:Ankyrin repeat)
TRINITY_DN5801_c0_g2	ethylene-response factor C3 [Punica granatum]	42	44	79	210	106	129	2.26	2.35	4.1	10.46	6.25	6.77	2.90333	7.82667	2.9966	1.58332	1.87366e-06	4.73214e-05	yes	up	GO:0003700(molecular_function:transcription factor activity, sequence-specific DNA binding); GO:0005634(cellular_component:nucleus); GO:0003677(molecular_function:DNA binding)	K14516	ERF1	map04016(MAPK signaling pathway - plant); map04075(Plant hormone signal transduction)	ENOG4111E8T(K:Transcription); ENOG410YJNR(K:Transcription)	ENOG4111E8T(Transcription factor); ENOG410YJNR(Transcription factor)	sp|A0A3Q7I5Y9|ERFC3_SOLLC(Ethylene-response factor C3 OS=Solanum lycopersicum OX=4081 GN=ERF.C.3 PE=2 SV=1)	PF00847(AP2:AP2 domain)
TRINITY_DN1982_c0_g3	hypothetical protein CRG98_019730 [Punica granatum]	11	25	23	323	178	331	0.64	1.5	1.37	17.39	10.86	18.01	1.17	15.42	15.723	3.97481	1.40583e-33	1.57071e-30	yes	up	GO:0042546(biological_process:cell wall biogenesis); GO:0006073(biological_process:cellular glucan metabolic process); GO:0005618(cellular_component:cell wall); GO:0048046(cellular_component:apoplast); GO:0071555(biological_process:cell wall organization); GO:0016762(molecular_function:xyloglucan:xyloglucosyl transferase activity); GO:0004553(molecular_function:hydrolase activity, hydrolyzing O-g…	K14504	TCH4	map04075(Plant hormone signal transduction)	COG2273(G:Carbohydrate transport and metabolism)	COG2273(hydrolase family 16)	sp|Q38910|XTH23_ARATH(Probable xyloglucan endotransglucosylase/hydrolase protein 23 OS=Arabidopsis thaliana OX=3702 GN=XTH23 PE=2 SV=1)	PF00722(Glyco_hydro_16:Glycosyl hydrolases family 16); PF06955(XET_C:Xyloglucan endo-transglycosylase (XET) C-terminus)
TRINITY_DN29559_c0_g1	auxin-induced protein 6B-like [Glycine soja]	0	0	0	107	58	108	0	0	0	14.85	9.57	15.76	0	13.3933	551.31	9.10672	1.44101e-13	1.92104e-11	yes	up	GO:0009733(biological_process:response to auxin)	oeu;K14488	;SAUR	map04075(Plant hormone signal transduction)	ENOG410ZNE5(S:Function unknown)	ENOG410ZNE5(SAUR family)	sp|Q9ZUZ3|SAU32_ARATH(Auxin-responsive protein SAUR32 OS=Arabidopsis thaliana OX=3702 GN=SAUR32 PE=2 SV=1)	PF02519(Auxin_inducible:Auxin responsive protein)
TRINITY_DN11450_c0_g1	auxin-responsive protein SAUR21-like [Punica granatum]	235	217	208	84	93	82	54.32	50.14	45.76	18.26	24.12	18.71	50.0733	20.3633	0.443293	-1.17367	9.19294e-09	4.38595e-07	yes	down	GO:0009733(biological_process:response to auxin)	K14488	SAUR	map04075(Plant hormone signal transduction)	ENOG4111771(S:Function unknown); ENOG410ZATX(S:Function unknown)	ENOG4111771(auxin-induced protein); ENOG410ZATX(auxin-induced protein)	sp|Q9FK62|SAU24_ARATH(Auxin-responsive protein SAUR24 OS=Arabidopsis thaliana OX=3702 GN=SAUR24 PE=2 SV=1)	PF02519(Auxin_inducible:Auxin responsive protein)
TRINITY_DN19232_c0_g1	hypothetical protein CDL15_Pgr002085 [Punica granatum]	6	8	6	88	130	114	1.3	1.51	1.79	3.22	8.4	4.51	1.53333	5.37667	18.8882	4.23942	2.128e-21	8.0531e-19	yes	up	GO:0005737(cellular_component:cytoplasm); GO:0043169(molecular_function:cation binding); GO:0005975(biological_process:carbohydrate metabolic process); GO:0005978(biological_process:glycogen biosynthetic process); GO:0005982(biological_process:starch metabolic process); GO:0003844(molecular_function:1,4-alpha-glucan branching enzyme activity); GO:0004553(molecular_function:hydrolase activity, hyd…	K00700	GBE1, glgB	map00500(Starch and sucrose metabolism)	COG0296(G:Carbohydrate transport and metabolism)	COG0296(Catalyzes the formation of the alpha-1,6-glucosidic linkages in glycogen by scission of a 1,4-alpha-linked oligosaccharide from growing alpha-1,4-glucan chains and the subsequent attachment of the oligosaccharide to the alpha-1,6 position (By similarity))	sp|Q41058|GLGB1_PEA(1,4-alpha-glucan-branching enzyme 1, chloroplastic/amyloplastic OS=Pisum sativum OX=3888 GN=SBEI PE=1 SV=1)	PF02922(CBM_48:Carbohydrate-binding module 48 (Isoamylase N-terminal domain))
TRINITY_DN29592_c0_g1	beta-fructofuranosidase, insoluble isoenzyme 1 [Punica granatum]	30	19	36	54	84	62	0.95	0.6	1.11	1.59	2.92	1.92	0.886667	2.14333	2.67739	1.42083	0.000271151	0.00301348	yes	up	GO:0005975(biological_process:carbohydrate metabolic process); GO:0004564(molecular_function:beta-fructofuranosidase activity); GO:0004553(molecular_function:hydrolase activity, hydrolyzing O-glycosyl compounds)	K01193	INV, sacA	map00500(Starch and sucrose metabolism); map00052(Galactose metabolism)	COG1621(S:Function unknown)	COG1621(Sel1 domain protein repeat-containing protein)	sp|P26792|INV1_DAUCA(Beta-fructofuranosidase, insoluble isoenzyme 1 OS=Daucus carota OX=4039 GN=INV1 PE=1 SV=1)	PF00251(Glyco_hydro_32N:Glycosyl hydrolases family 32 N-terminal domain); PF08244(Glyco_hydro_32C:Glycosyl hydrolases family 32 C terminal)
TRINITY_DN7494_c0_g1	trehalose-phosphate phosphatase A [Punica granatum]	135	145	205	624	341	454	4.91	5.02	7.54	20.45	14.22	15.99	5.82333	16.8867	3.25673	1.70342	8.19796e-14	1.13146e-11	yes	up	GO:0003824(molecular_function:catalytic activity); GO:0005992(biological_process:trehalose biosynthetic process); GO:0004805(molecular_function:trehalose-phosphatase activity)	K01087	otsB	map00500(Starch and sucrose metabolism)	COG1877(O:Posttranslational modification, protein turnover, chaperones)	COG1877(ubiquitin)	sp|O64896|TPPA_ARATH(Trehalose-phosphate phosphatase A OS=Arabidopsis thaliana OX=3702 GN=TPPA PE=1 SV=1)	PF02358(Trehalose_PPase:Trehalose-phosphatase)
TRINITY_DN20824_c0_g1	beta-fructofuranosidase, insoluble isoenzyme CWINV1-like [Punica granatum]	47	50	44	14	24	21	1.87	1.98	1.69	0.52	1.05	0.82	1.84667	0.796667	0.475443	-1.07265	0.00866858	0.0456545	yes	down	GO:0016021(cellular_component:integral component of membrane); GO:0005975(biological_process:carbohydrate metabolic process); GO:0004564(molecular_function:beta-fructofuranosidase activity); GO:0004553(molecular_function:hydrolase activity, hydrolyzing O-glycosyl compounds)	K01193	INV, sacA	map00500(Starch and sucrose metabolism); map00052(Galactose metabolism)	COG1621(G:Carbohydrate transport and metabolism)	COG1621(Hydrolase)
TRINITY_DN10485_c0_g1	probable fructokinase-7 isoform X1 [Punica granatum]	41	31	61	111	65	105	2.04	1.81	3.02	4.9	3.45	5.13	2.29	4.49333	2.35553	1.23605	0.000259699	0.0029085	yes	up	GO:0016773(molecular_function:phosphotransferase activity, alcohol group as acceptor); GO:0016301(molecular_function:kinase activity)	K00847	E2.7.1.4, scrK	map00520(Amino sugar and nucleotide sugar metabolism); map00500(Starch and sucrose metabolism); map00051(Fructose and mannose metabolism)	COG0524(G:Carbohydrate transport and metabolism)	COG0524(pfkb domain protein)	sp|Q9FLH8|SCRK7_ARATH(Probable fructokinase-7 OS=Arabidopsis thaliana OX=3702 GN=At5g51830 PE=1 SV=1)	PF00294(PfkB:pfkB family carbohydrate kinase)
TRINITY_DN6072_c1_g1	PREDICTED: endoglucanase 8 [Eucalyptus grandis]	389	333	328	127	158	151	12.88	11.04	10.95	4.15	5.86	5.19	11.6233	5.06667	0.470055	-1.0891	1.28962e-08	5.85269e-07	yes	down	GO:0008810(molecular_function:cellulase activity); GO:0030245(biological_process:cellulose catabolic process)	K01179	E3.2.1.4	map00500(Starch and sucrose metabolism)	ENOG410YBFA(G:Carbohydrate transport and metabolism)	ENOG410YBFA(Hydrolase, hydrolyzing O-glycosyl compounds)	sp|Q9CAC1|GUN8_ARATH(Endoglucanase 8 OS=Arabidopsis thaliana OX=3702 GN=CEL1 PE=2 SV=1)	PF00759(Glyco_hydro_9:Glycosyl hydrolase family 9)
TRINITY_DN2644_c0_g2	probable sucrose-phosphate synthase 2 [Punica granatum]	536	437	568	1239	980	1504	8.76	7.13	9.14	19.23	17.85	24.52	8.34333	20.5333	2.70871	1.43761	1.49463e-17	3.85368e-15	yes	up	GO:0046524(molecular_function:sucrose-phosphate synthase activity); GO:0016157(molecular_function:sucrose synthase activity); GO:0005985(biological_process:sucrose metabolic process)	K00696	E2.4.1.14	map00500(Starch and sucrose metabolism)	COG0438(K:Transcription)	COG0438(Transcription factor)	sp|Q8RY24|SPSA3_ARATH(Probable sucrose-phosphate synthase 3 OS=Arabidopsis thaliana OX=3702 GN=SPS3 PE=2 SV=1)	PF00534(Glycos_transf_1:Glycosyl transferases group 1); PF00862(Sucrose_synth:Sucrose synthase); PF13692(Glyco_trans_1_4:Glycosyl transferases group 1); PF13579(Glyco_trans_4_4:Glycosyl transferase 4-like domain); PF13439(Glyco_transf_4:Glycosyltransferase Family 4); PF08550(DUF1752:Fungal protein of unknown function (DUF1752))
